# Supplementary material for: Predictors of free-roaming domestic dogs' contact network centrality and their relevance for rabies control
Source: Sci Rep. 2021 Jun 18;11:12898. doi: 10.1038/s41598-021-92308-7 (PMC8213792; doi:10.1038/s41598-021-92308-7)
Supplement: Supplementary file 2 — Supplementary Information 2. [file 41598_2021_92308_MOESM2_ESM.csv]

id_survey	householdID	gcs_num	date	time_start_gcs	district_house	village_house	ethnie	religion	school	school_level	school_level.primary	school_level.secondary	school_level.technic_sec	school_level.prof_sec	school_level.superior	school_level.prof_super	school_level.other	travel	possess	possess.electricity	possess.drink_water	possess.fridge	possess.radio	possess.television	possess.cellphone	possess.bike	possess.moto	possess.car	spec_religion	spec_school_level	num_cattle	num_goat	num_sheep	num_camel	num_equid	num_bird	num_dog_house	sex_dog	age_dog_month	age_dog_year	castration	breed	freeroam	time_freeroam	reason_keep	reason_keep.guard	reason_keep.pet	reason_keep.shepherd	reason_keep.meat
11	H-010	200	17.01.2018	08:20:00.000+01	Danamadji	NDakonon		christian	no		NA	NA	NA	NA	NA	NA	NA	no	drink_water television bike	0	1	0	0	1	0	1	0	0		NA	0	1	0	0	0	6	3	female	NA	3	no	local	yes	always	guard pet	1	1	0	0
12	H-011	310	17.01.2018	08:43:00.000+01	Danamadji	NDakonon	Ngam	christian	no		NA	NA	NA	NA	NA	NA	NA	no	radio bike	0	0	0	1	0	0	1	0	0		NA	1	2	0	0	0	8	1	male	NA	1	no	local	yes	always	guard pet	1	1	0	0
13	H-012	56	17.01.2018	09:26:00.000+01	Danamadji	NDakonon	Ngam	christian	yes	secondary	1	1	0	0	0	0	0	no	radio bike	0	0	0	1	0	0	1	0	0		NA	2	1	0	0	0	9	3	male	NA	2	no	local	yes	always	guard pet	1	1	0	0
14	H-012	204	17.01.2018	09:39:00.000+01	Danamadji	NDakonon	Ngam	christian	yes	secondary	1	1	0	0	0	0	0	no	radio bike	0	0	0	1	0	0	1	0	0		NA	2	1	0	0	0	9	3	female	NA	1	no	local	yes	always	guard pet	1	1	0	0
15	H-012	249	17.01.2018	09:43:00.000+01	Danamadji	NDakonon	Ngam	christian	yes	secondary	1	1	0	0	0	0	0	no	radio bike	0	0	0	1	0	0	1	0	0		NA	2	1	0	0	0	9	3	female	NA	1	no	local	yes	always	guard pet hunt	1	1	0	0
16	H-013	55	17.01.2018	10:07:00.000+01	Danamadji	NDakonon	Ngam	christian	yes	secondary	0	1	0	0	0	0	0	yes	bike moto cellphone	0	0	0	0	0	1	1	1	0		NA	2	0	0	0	0	20	1	male	8	0.666666667	no	local	yes	always	guard shepherd	1	0	1	0
17	H-014	301	17.01.2018	10:26:00.000+01	Danamadji	NDakonon		christian		primary	1	0	0	0	0	0	0	yes	radio bike	0	0	0	1	0	0	1	0	0		NA	2	1	0	0	0	10	1	male	NA	1	yes	local	yes	always	guard pet	1	1	0	0
18	H-015	25	17.01.2018	10:43:00.000+01	Danamadji	NDakonon		atheist	yes	primary	1	0	0	0	0	0	0	yes	radio bike	0	0	0	1	0	0	1	0	0		NA	0	0	0	0	0	1	1	male	NA	1	no	local	yes	always	guard pet	1	1	0	0
19	H-016	386	17.01.2018	11:08:00.000+01	Danamadji	NDakonon	Ngam	christian	yes	primary	1	0	0	0	0	0	0	yes	radio bike cellphone	0	0	0	1	0	1	1	0	0		NA	2	3	0	0	0	17	3	male	NA	4	no	local	yes	always	guard shepherd	1	0	1	0
20	H-016	368	17.01.2018	11:16:00.000+01	Danamadji	NDakonon	Ngam	christian	yes	primary	1	0	0	0	0	0	0	yes	radio bike cellphone	0	0	0	1	0	1	1	0	0		NA	2	3	0	0	0	17	3	male	NA	4	no	local	yes	always	guard pet	1	1	0	0
21	H-016	148	17.01.2018	11:28:00.000+01	Danamadji	NDakonon	Ngam	christian	yes	primary	1	0	0	0	0	0	0	yes	radio bike cellphone	0	0	0	1	0	1	1	0	0		NA	2	3	0	0	0	17	3	male	NA	2	no	local	yes	always	guard	1	0	0	0
22	H-017	329	17.01.2018	11:53:00.000+01	Danamadji	NDakonon		christian	yes	secondary	0	1	0	0	0	0	0	no	radio bike	0	0	0	1	0	0	1	0	0		NA	6	7	0	0	0	15	1	female	NA	1	no	local	yes	always	guard	1	0	0	0
23	H-018	102	17.01.2018	12:00:00.000+01	Danamadji	NDakonon		christian	yes	primary	1	0	0	0	0	0	0	no	radio bike	0	0	0	1	0	0	1	0	0		NA	8	0	0	0	0	4	1	female	NA	5	no	local	yes	always	guard pet	1	1	0	0
24	H-019	330	17.01.2018	12:08:00.000+01	Danamadji	NDakonon	Ngam	christian	yes	secondary	0	1	0	0	0	0	0	yes	radio bike cellphone	0	0	0	1	0	1	1	0	0		NA	0	0	0	0	0	6	1	male	NA	3	no	local	no		guard pet	1	1	0	0
25	H-020	276	17.01.2018	12:15:00.000+01	Danamadji	NDakonon		christian	yes	primary	1	0	0	0	0	0	0	no	radio bike	0	0	0	1	0	0	1	0	0		NA	0	0	0	0	0	0	1	male	NA	2	no	local	yes	always	guard pet	1	1	0	0
26	H-021	207	17.01.2018	12:21:00.000+01	Danamadji	NDakonon		christian	yes	primary	1	0	0	0	0	0	0	yes	radio moto	0	0	0	1	0	0	0	1	0		NA	0	1	0	0	0	0	1	female	NA	3	no	local	yes	always	guard	1	0	0	0
27	H-022	193	17.01.2018	12:43:00.000+01	Danamadji	NDakonon		christian	yes	secondary	0	1	0	0	0	0	0	yes	radio bike moto	0	0	0	1	0	0	1	1	0		NA	3	2	0	0	0	28	1	male	NA	1	no	local	yes	always	guard pet	1	1	0	0
28	H-023	168	17.01.2018	12:47:00.000+01	Danamadji	NDakonon	Ngam	christian	yes	secondary	0	1	0	0	0	0	0	yes	radio bike	0	0	0	1	0	0	1	0	0		NA	8	2	0	0	0	4	1	male	NA	NA	no	local	yes	always	guard	1	0	0	0
29	H-024	321	17.01.2018	12:54:00.000+01	Danamadji	NDakonon	Ngam	christian	yes	secondary	0	1	0	0	0	0	0	yes	radio bike	0	0	0	1	0	0	1	0	0		NA	12	2	0	0	0	6	1	female	NA	2	no	local	yes	always	guard	1	0	0	0
30	H-025	161	17.01.2018	13:02:00.000+01	Danamadji	NDakonon		animist	yes	primary	1	0	0	0	0	0	0	no		NA	NA	NA	NA	NA	NA	NA	NA	NA		NA	3	5	0	0	0	0	1	male	NA	2	no	local	yes	always	guard pet	1	1	0	0
31	H-026	238	17.01.2018	13:07:00.000+01	Danamadji	NDakonon	Ngam	christian	no		NA	NA	NA	NA	NA	NA	NA	no	bike	0	0	0	0	0	0	1	0	0		NA	2	11	0	0	0	18	5	female	NA	2	no	local	yes	always	guard pet	1	1	0	0
83	H-070	188	02.02.2018	09:25:00.000+01	Yao	Sinetaye	Arabe	muslim	no		NA	NA	NA	NA	NA	NA	NA	no		NA	NA	NA	NA	NA	NA	NA	NA	NA		NA	1	3	0	0	2	0	1	male	NA	4	no	local	yes	always	guard	1	0	0	0
84	H-071	342	02.02.2018	09:31:00.000+01	Yao	Sinetaye	Arabe	muslim	no		NA	NA	NA	NA	NA	NA	NA	no	cellphone	0	0	0	0	0	1	0	0	0		NA	2	11	3	0	0	0	1	male	NA	7	no	local	yes	always	guard	1	0	0	0
85	H-072	163	02.02.2018	09:55:00.000+01	Yao	Sinetaye	Arabe	muslim	no		NA	NA	NA	NA	NA	NA	NA	no	cellphone	0	0	0	0	0	1	0	0	0		NA	15	25	9	0	2	0	1	male	NA	6	no	local	yes	always	guard	1	0	0	0
86	H-073	383	02.02.2018	10:01:00.000+01	Yao	Sinetaye	Arabe	muslim	no		NA	NA	NA	NA	NA	NA	NA	no	cellphone	0	0	0	0	0	1	0	0	0		NA	6	0	0	0	2	0	1	male	NA	5	no	local	yes	always	guard	1	0	0	0
87	H-074	390	02.02.2018	10:17:00.000+01	Yao	Sinetaye	Arabe	muslim	no		NA	NA	NA	NA	NA	NA	NA	no		NA	NA	NA	NA	NA	NA	NA	NA	NA		NA	10	30	17	0	2	0	1	male	NA	8	no	local	yes	always	guard	1	0	0	0
88	H-075	286	02.02.2018	10:34:00.000+01	Yao	Sinetaye	Arabe	muslim	no		NA	NA	NA	NA	NA	NA	NA	no	cellphone	0	0	0	0	0	1	0	0	0		NA	15	35	11	0	2	0	2	male	NA	3	no	local	yes	always	guard	1	0	0	0
89	H-075	126	02.02.2018	10:39:00.000+01	Yao	Sinetaye	Arabe	muslim	no		NA	NA	NA	NA	NA	NA	NA	no	cellphone	0	0	0	0	0	1	0	0	0		NA	15	35	11	0	2	0	2	male	NA	6	no	local	yes	always	guard	1	0	0	0
90	H-076	253	02.02.2018	10:52:00.000+01	Yao	Sinetaye	Arabe	muslim	no		NA	NA	NA	NA	NA	NA	NA	no		NA	NA	NA	NA	NA	NA	NA	NA	NA		NA	1	23	4	0	2	0	1	male	NA	5	no	local	yes	always	guard	1	0	0	0
91	H-077	209	02.02.2018	10:57:00.000+01	Yao	Sinetaye	Arabe	muslim	no		NA	NA	NA	NA	NA	NA	NA	no	cellphone	0	0	0	0	0	1	0	0	0		NA	2	45	8	0	2	0	1	male	NA	3	no	local	yes	always	guard	1	0	0	0
92	H-078	350	02.02.2018	11:11:00.000+01	Yao	Sinetaye	Arabe	muslim	no		NA	NA	NA	NA	NA	NA	NA	no	cellphone	0	0	0	0	0	1	0	0	0		NA	7	0	0	0	0	0	1	male	NA	7	no	local	yes	always	guard	1	0	0	0
93	H-079	350	02.02.2018	11:26:00.000+01	Yao	Sinetaye	Arabe	muslim	no		NA	NA	NA	NA	NA	NA	NA	no		NA	NA	NA	NA	NA	NA	NA	NA	NA		NA	2	17	3	0	2	0	1	male	NA	3	no	local	yes	always	guard	1	0	0	0
94	H-080	277	02.02.2018	11:38:00.000+01	Yao	Sinetaye	Arabe	muslim	no		NA	NA	NA	NA	NA	NA	NA	no	cellphone	0	0	0	0	0	1	0	0	0		NA	3	10	5	0	0	0	1	male	NA	6	no	local	yes	always	guard	1	0	0	0
95	H-081	57	02.02.2018	11:52:00.000+01	Yao	Sinetaye	Arabe	muslim	no		NA	NA	NA	NA	NA	NA	NA	no	cellphone	0	0	0	0	0	1	0	0	0		NA	0	43	11	0	0	0	1	male	NA	5	no	local	yes	always	guard	1	0	0	0
96	H-082	101	02.02.2018	12:02:00.000+01	Yao	Sinetaye	Arabe	muslim	no		NA	NA	NA	NA	NA	NA	NA	no	cellphone	0	0	0	0	0	1	0	0	0		NA	4	10	2	0	2	0	1	male	NA	4	no	local	yes	always	guard	1	0	0	0
97	H-083	135	02.02.2018	12:14:00.000+01	Yao	Sinetaye	Arabe	muslim	no		NA	NA	NA	NA	NA	NA	NA	no		NA	NA	NA	NA	NA	NA	NA	NA	NA		NA	8	6	3	0	2	0	1	male	NA	4	no	local	yes	always	guard	1	0	0	0
98	H-084	147	02.02.2018	12:29:00.000+01	Yao	Sinetaye	Arabe	muslim	no		NA	NA	NA	NA	NA	NA	NA	no		NA	NA	NA	NA	NA	NA	NA	NA	NA		NA	1	5	0	0	2	0	1	male	NA	3	no	mixed	yes	always	guard	1	0	0	0
99	H-085	194	02.02.2018	12:37:00.000+01	Yao	Sinetaye	Arabe	muslim	no		NA	NA	NA	NA	NA	NA	NA	donotknow	cellphone	0	0	0	0	0	1	0	0	0		NA	2	25	3	0	2	0	1	male	NA	2	no	local	yes	always	guard	1	0	0	0
100	H-086	139	02.02.2018	12:56:00.000+01	Yao	Sinetaye	Arabe	muslim	no		NA	NA	NA	NA	NA	NA	NA	no	cellphone	0	0	0	0	0	1	0	0	0		NA	25	40	16	0	2	0	1	male	NA	4	no	local	yes	always	guard	1	0	0	0
101	H-087	395	02.02.2018	13:07:00.000+01	Yao	Sinetaye	Arabe	muslim	no		NA	NA	NA	NA	NA	NA	NA	no	cellphone	0	0	0	0	0	1	0	0	0		NA	3	15	7	2	0	0	1	male	NA	10	no	local	yes	always	guard	1	0	0	0
102	H-088	269	02.02.2018	13:17:00.000+01	Yao	Sinetaye	Arabe	muslim	no		NA	NA	NA	NA	NA	NA	NA	no	cellphone	0	0	0	0	0	1	0	0	0		NA	8	16	10	0	2	0	1	male	NA	4	no	local	yes	always	guard	1	0	0	0
103	H-089	134	02.02.2018	14:18:00.000+01	Yao	Sinetaye	Arabe	muslim	no		NA	NA	NA	NA	NA	NA	NA	no	cellphone	0	0	0	0	0	1	0	0	0		NA	2	11	2	0	2	0	1	male	NA	5	no	local	yes	always	guard	1	0	0	0
104	H-090	157	02.02.2018	14:23:00.000+01	Yao	Sinetaye	Arabe	muslim	no		NA	NA	NA	NA	NA	NA	NA	no	cellphone	0	0	0	0	0	1	0	0	0		NA	0	13	0	0	3	0	3	male	NA	8	no	local	yes	always	guard	1	0	0	0
105	H-090	228	02.02.2018	14:28:00.000+01	Yao	Sinetaye	Arabe	muslim	no		NA	NA	NA	NA	NA	NA	NA	no	cellphone	0	0	0	0	0	1	0	0	0		NA	0	13	0	0	3	0	3	male	NA	2	no	local	yes	always	guard	1	0	0	0
106	H-092	398	02.02.2018	14:43:00.000+01	Yao	Sinetaye	Arabe	muslim	no		NA	NA	NA	NA	NA	NA	NA	no	cellphone	0	0	0	0	0	1	0	0	0		NA	3	16	6	0	0	0	1	male	NA	6	no	local	yes	always	guard	1	0	0	0
107	H-093	318	02.02.2018	15:12:00.000+01	Yao	Sinetaye	Arabe	muslim	no		NA	NA	NA	NA	NA	NA	NA	no		NA	NA	NA	NA	NA	NA	NA	NA	NA		NA	11	35	4	0	2	0	1	male	NA	3	no	local	yes	always	guard	1	0	0	0
[truncated: 4 more columns]
