# Supplementary material for: Predictors of free-roaming domestic dogs' contact network centrality and their relevance for rabies control
Source: Sci Rep. 2021 Jun 18;11:12898. doi: 10.1038/s41598-021-92308-7 (PMC8213792; doi:10.1038/s41598-021-92308-7)
Supplement: Supplementary file 3 — Supplementary Information 3. [file 41598_2021_92308_MOESM3_ESM.csv]

id_survey	household_ID	gcs_num	date	time_start_gcs	village_house	ethnie	religion	school_level	job_head_house	job_head_house/agriculture	job_head_house/butcher	job_head_house/slaughterhouse	job_head_house/construction	job_head_house/seller	job_head_house/professional	job_head_house/housewife	job_head_house/student	job_head_house/housemaid	job_head_house/worker	job_head_house/agri_worker	job_head_house/other	job_head_house/no_job	material_house	material_house/block	material_house/wood	material_house/cob	material_house/palm	material_house/metal_sheet	material_house/foundations	material_house/other	Piso_de_casa	Piso_de_casa/soil	Piso_de_casa/wood	Piso_de_casa/cement	Piso_de_casa/granite	Piso_de_casa/ceramic	Piso_de_casa/other	possess	possess/electricity	possess/drinkable_wate	possess/bath	possess/toilets	possess/solar_panel	possess/none	possess_item	possess_item/gas_stove	possess_item/fridge	possess_item/radio	possess_item/television
G001	2101	230	20.05.2018	08:48:00.000-05	romana	maya	catholic	none	housewife	0	0	0	0	0	0	1	0	0	0	0	0	0	wood palm metal_sheet	0	1	0	1	1	0	0	soil	1	0	0	0	0	0	toilets solar_panel	0	0	0	1	1	0	radio	0	0	1	0
G002	2101	361	20.05.2018	09:07:00.000-05	romana	maya	catholic	none	housewife	0	0	0	0	0	0	1	0	0	0	0	0	0	wood palm metal_sheet	0	1	0	1	1	0	0	soil	1	0	0	0	0	0	toilets solar_panel	0	0	0	1	1	0	radio	0	0	1	0
G003	2076	337	20.05.2018	09:49:00.000-05	romana	maya	evangelic	none	housewife	0	0	0	0	0	0	1	0	0	0	0	0	0	wood palm metal_sheet	0	1	0	1	1	0	0	soil	1	0	0	0	0	0	toilets	0	0	0	1	0	0
G004	2076	134	20.05.2018	10:08:00.000-05	romana	maya	evangelic	none	housewife	0	0	0	0	0	0	1	0	0	0	0	0	0	wood palm metal_sheet	0	1	0	1	1	0	0	soil	1	0	0	0	0	0	toilets	0	0	0	1	0	0
G005	2015	323	20.05.2018	10:38:00.000-05	romana	maya	catholic	begin_primary	housewife	0	0	0	0	0	0	1	0	0	0	0	0	0	wood metal_sheet	0	1	0	0	1	0	0	soil	1	0	0	0	0	0	toilets	0	0	0	1	0	0
G006	2072	271	20.05.2018	11:11:00.000-05	romana	maya	catholic	begin_primary	agriculture	1	0	0	0	0	0	0	0	0	0	0	0	0	wood palm metal_sheet	0	1	0	1	1	0	0	soil	1	0	0	0	0	0	toilets	0	0	0	1	0	0	radio	0	0	1	0
G007	2075	207	20.05.2018	11:39:00.000-05	romana	maya	catholic	begin_primary	agriculture	1	0	0	0	0	0	0	0	0	0	0	0	0	wood palm metal_sheet	0	1	0	1	1	0	0	soil	1	0	0	0	0	0	solar_panel	0	0	0	0	1	0	radio television	0	0	1	1
G008	2080	332	20.05.2018	14:00:00.000-05	romana	maya	none	finish_primary	housewife	0	0	0	0	0	0	1	0	0	0	0	0	0	wood palm	0	1	0	1	0	0	0	soil	1	0	0	0	0	0	none	0	0	0	0	0	1
G009	2082	144	20.05.2018	14:17:00.000-05	romana	maya	none	none	housewife	0	0	0	0	0	0	1	0	0	0	0	0	0	palm	0	0	0	1	0	0	0	soil	1	0	0	0	0	0	none	0	0	0	0	0	1
G010	2111	208	20.05.2018	15:08:00.000-05	romana	maya	catholic	begin_primary	agriculture	1	0	0	0	0	0	0	0	0	0	0	0	0	wood palm	0	1	0	1	0	0	0	soil	1	0	0	0	0	0	toilets	0	0	0	1	0	0	radio	0	0	1	0
G011	2097	193	20.05.2018	15:15:00.000-05	romana	mestizo	catholic	begin_primary	worker	0	0	0	0	0	0	0	0	0	1	0	0	0	wood metal_sheet	0	1	0	0	1	0	0	soil	1	0	0	0	0	0	toilets	0	0	0	1	0	0
G012	2090	386	20.05.2018	15:39:00.000-05	romana	maya	evangelic	begin_primary	housewife	0	0	0	0	0	0	1	0	0	0	0	0	0	wood metal_sheet	0	1	0	0	1	0	0	wood	0	1	0	0	0	0	solar_panel	0	0	0	0	1	0	radio	0	0	1	0
G013	2110	181	20.05.2018	16:10:00.000-05	romana	maya	catholic	none	housewife	0	0	0	0	0	0	1	0	0	0	0	0	0	wood metal_sheet	0	1	0	0	1	0	0	soil	1	0	0	0	0	0	toilets	0	0	0	1	0	0
G014	2109	236	20.05.2018	16:28:00.000-05	romana	maya	catholic	begin_primary	agriculture	1	0	0	0	0	0	0	0	0	0	0	0	0	wood palm metal_sheet	0	1	0	1	1	0	0	soil	1	0	0	0	0	0								radio	0	0	1	0
G015	2109	384	20.05.2018	16:38:00.000-05	romana	maya	catholic	begin_primary	agriculture	1	0	0	0	0	0	0	0	0	0	0	0	0	wood palm metal_sheet	0	1	0	1	1	0	0	soil	1	0	0	0	0	0								radio	0	0	1	0
G016	2085	310	20.05.2018	17:00:00.000-05	romana	mestizo	evangelic	begin_primary	housewife	0	0	0	0	0	0	1	0	0	0	0	0	0	wood palm	0	1	0	1	0	0	0	soil	1	0	0	0	0	0	none	0	0	0	0	0	1
G017	R-001	107	21.05.2018	09:59:00.000-06	romana	mestizo	other	none	housewife	0	0	0	0	0	0	1	0	0	0	0	0	0	wood metal_sheet	0	1	0	0	1	0	0	soil	1	0	0	0	0	0	toilets solar_panel	0	0	0	1	1	0	radio	0	0	1	0
G018	R-001	350	21.05.2018	10:13:00.000-05	romana	mestizo	other	none	housewife	0	0	0	0	0	0	1	0	0	0	0	0	0	wood metal_sheet	0	1	0	0	1	0	0	soil	1	0	0	0	0	0	toilets solar_panel	0	0	0	1	1	0	radio	0	0	1	0
G019	2087	355	21.05.2018	15:36:00.000-05	romana	maya	none	finish_primary	agriculture	1	0	0	0	0	0	0	0	0	0	0	0	0	wood metal_sheet	0	1	0	0	1	0	0	soil	1	0	0	0	0	0	toilets solar_panel	0	0	0	1	1	0	radio	0	0	1	0
G020	2087	129	21.05.2018	15:50:00.000-05	romana	maya	none	finish_primary	agriculture	1	0	0	0	0	0	0	0	0	0	0	0	0	wood metal_sheet	0	1	0	0	1	0	0	soil	1	0	0	0	0	0	toilets solar_panel	0	0	0	1	1	0	radio	0	0	1	0
G021	2112	222	21.05.2018	16:05:00.000-05	romana	maya	evangelic	begin_primary	housewife	0	0	0	0	0	0	1	0	0	0	0	0	0	block metal_sheet	1	0	0	0	1	0	0	cement	0	0	1	0	0	0	toilets	0	0	0	1	0	0
G022	2050	225	21.05.2018	16:27:00.000-05	romana	maya	catholic	none	housewife	0	0	0	0	0	0	1	0	0	0	0	0	0	wood palm	0	1	0	1	0	0	0	soil	1	0	0	0	0	0	none	0	0	0	0	0	1	radio	0	0	1	0
G023	2074	319	21.05.2018	17:01:00.000-05	romana	mestizo	catholic	none	housewife	0	0	0	0	0	0	1	0	0	0	0	0	0	wood metal_sheet	0	1	0	0	1	0	0	cement	0	0	1	0	0	0	toilets solar_panel	0	0	0	1	1	0	radio	0	0	1	0
G026	2007		20.05.2018	08:48:00.000-06	romana	maya	evangelic	begin_primary	housewife	0	0	0	0	0	0	1	0	0	0	0	0	0	wood palm	0	1	0	1	0	0	0	soil	1	0	0	0	0	0	toilets	0	0	0	1	0	0	radio	0	0	1	0
G027	2018	56	20.05.2018	09:27:00.000-06	romana	maya	evangelic	begin_primary	agriculture	1	0	0	0	0	0	0	0	0	0	0	0	0	wood palm metal_sheet	0	1	0	1	1	0	0	soil	1	0	0	0	0	0	toilets	0	0	0	1	0	0
G028	2018	325	20.05.2018	09:45:00.000-06	romana	maya	evangelic	begin_primary	agriculture	1	0	0	0	0	0	0	0	0	0	0	0	0	wood palm metal_sheet	0	1	0	1	1	0	0	soil	1	0	0	0	0	0	toilets	0	0	0	1	0	0
G029	2018	388	20.05.2018	09:50:00.000-06	romana	maya	evangelic	begin_primary	agriculture	1	0	0	0	0	0	0	0	0	0	0	0	0	wood palm metal_sheet	0	1	0	1	1	0	0	soil	1	0	0	0	0	0	toilets	0	0	0	1	0	0
G030	2018	238	20.05.2018	09:56:00.000-06	romana	maya	evangelic	begin_primary	agriculture	1	0	0	0	0	0	0	0	0	0	0	0	0	wood palm metal_sheet	0	1	0	1	1	0	0	soil	1	0	0	0	0	0	toilets	0	0	0	1	0	0
G031	2018	139	20.05.2018	10:02:00.000-06	romana	maya	evangelic	begin_primary	agriculture	1	0	0	0	0	0	0	0	0	0	0	0	0	wood palm metal_sheet	0	1	0	1	1	0	0	soil	1	0	0	0	0	0	toilets	0	0	0	1	0	0
G032	2037	142	20.05.2018	10:22:00.000-06	romana	maya	evangelic	begin_primary	housewife	0	0	0	0	0	0	1	0	0	0	0	0	0	block metal_sheet	1	0	0	0	1	0	0	cement	0	0	1	0	0	0	solar_panel	0	0	0	0	1	0	radio	0	0	1	0
G033	2037	148	20.05.2018	10:43:00.000-06	romana	maya	evangelic	begin_primary	housewife	0	0	0	0	0	0	1	0	0	0	0	0	0	block metal_sheet	1	0	0	0	1	0	0	cement	0	0	1	0	0	0	solar_panel	0	0	0	0	1	0	radio	0	0	1	0
G034	2044	369	20.05.2018	10:52:00.000-06	romana	maya	evangelic	none	housewife	0	0	0	0	0	0	1	0	0	0	0	0	0	wood palm	0	1	0	1	0	0	0	granite	0	0	0	1	0	0	toilets	0	0	0	1	0	0	radio	0	0	1	0
G035	2044	231	20.05.2018	11:11:00.000-06	romana	maya	evangelic	none	housewife	0	0	0	0	0	0	1	0	0	0	0	0	0	wood palm	0	1	0	1	0	0	0	granite	0	0	0	1	0	0	toilets	0	0	0	1	0	0	radio	0	0	1	0
G036	2044	329	20.05.2018	11:15:00.000-06	romana	maya	evangelic	none	housewife	0	0	0	0	0	0	1	0	0	0	0	0	0	wood palm	0	1	0	1	0	0	0	granite	0	0	0	1	0	0	toilets	0	0	0	1	0	0	radio	0	0	1	0
G037	2031	380	20.05.2018	11:31:00.000-06	romana	maya	evangelic	none	agriculture	1	0	0	0	0	0	0	0	0	0	0	0	0	wood metal_sheet	0	1	0	0	1	0	0	soil	1	0	0	0	0	0	toilets	0	0	0	1	0	0	radio	0	0	1	0
G038	2004	278	20.05.2018	13:47:00.000-06	romana	mestizo	none	finish_primary	housewife	0	0	0	0	0	0	1	0	0	0	0	0	0	block wood palm	1	1	0	1	0	0	0	soil	1	0	0	0	0	0	solar_panel	0	0	0	0	1	0	radio	0	0	1	0
G039	2006	171			romana	mestizo	evangelic	begin_seconda	agriculture	1	0	0	0	0	0	0	0	0	0	0	0	0	wood palm	0	1	0	1	0	0	0	soil	1	0	0	0	0	0	bath solar_panel	0	0	1	0	1	0	gas_stove radio television	1	0	1	1
G040	2006	253			romana	mestizo	evangelic	begin_seconda	agriculture	1	0	0	0	0	0	0	0	0	0	0	0	0	wood palm	0	1	0	1	0	0	0	soil	1	0	0	0	0	0	bath solar_panel	0	0	1	0	1	0	gas_stove radio television	1	0	1	1
G041	2006	300	20.05.2018	14:22:00.000-06	romana	mestizo	evangelic	begin_seconda	agriculture	1	0	0	0	0	0	0	0	0	0	0	0	0	wood palm	0	1	0	1	0	0	0	soil	1	0	0	0	0	0	bath solar_panel	0	0	1	0	1	0	gas_stove radio television	1	0	1	1
G042	R-002	55	20.05.2018	14:43:00.000-06	romana	maya	catholic	begin_primary	agriculture	1	0	0	0	0	0	0	0	0	0	0	0	0	wood palm	0	1	0	1	0	0	0	soil	1	0	0	0	0	0	solar_panel	0	0	0	0	1	0
G043	2027	152	20.05.2018	15:19:00.000-06	romana	maya	evangelic	finish_primary	agriculture	1	0	0	0	0	0	0	0	0	0	0	0	0	wood palm	0	1	0	1	0	0	0	soil	1	0	0	0	0	0	toilets solar_panel	0	0	0	1	1	0
G044	2027	227	20.05.2018	15:35:00.000-06	romana	maya	evangelic	finish_primary	agriculture	1	0	0	0	0	0	0	0	0	0	0	0	0	wood palm	0	1	0	1	0	0	0	soil	1	0	0	0	0	0	toilets solar_panel	0	0	0	1	1	0
G045	2028	209	20.05.2018	15:46:00.000-06	romana	maya	none	none	housewife	0	0	0	0	0	0	1	0	0	0	0	0	0	wood palm metal_sheet	0	1	0	1	1	0	0	soil	1	0	0	0	0	0	toilets	0	0	0	1	0	0
G046	2061	375	20.05.2018	16:41:00.000-06	romana	maya	evangelic	none	agriculture agri_worker	1	0	0	0	0	0	0	0	0	0	1	0	0	wood palm metal_sheet	0	1	0	1	1	0	0	soil granite	1	0	0	1	0	0	solar_panel	0	0	0	0	1	0	radio	0	0	1	0
G047	2061	282	20.05.2018	16:59:00.000-06	romana	maya	evangelic	none	agriculture agri_worker	1	0	0	0	0	0	0	0	0	0	1	0	0	wood palm metal_sheet	0	1	0	1	1	0	0	soil granite	1	0	0	1	0	0	solar_panel	0	0	0	0	1	0	radio	0	0	1	0
G048	2061	394	20.05.2018	17:01:00.000-06	romana	maya	evangelic	none	agriculture agri_worker	1	0	0	0	0	0	0	0	0	0	1	0	0	wood palm metal_sheet	0	1	0	1	1	0	0	soil granite	1	0	0	1	0	0	solar_panel	0	0	0	0	1	0	radio	0	0	1	0
G049	2059	272	20.05.2018	17:16:00.000-06	romana	maya	evangelic	none	agriculture	1	0	0	0	0	0	0	0	0	0	0	0	0	wood palm metal_sheet	0	1	0	1	1	0	0	soil cement	1	0	1	0	0	0	solar_panel	0	0	0	0	1	0	radio	0	0	1	0
G050	2059	335	20.05.2018	17:33:00.000-06	romana	maya	evangelic	none	agriculture	1	0	0	0	0	0	0	0	0	0	0	0	0	wood palm metal_sheet	0	1	0	1	1	0	0	soil cement	1	0	1	0	0	0	solar_panel	0	0	0	0	1	0	radio	0	0	1	0
G051	2059	109	20.05.2018	17:37:00.000-06	romana	maya	evangelic	none	agriculture	1	0	0	0	0	0	0	0	0	0	0	0	0	wood palm metal_sheet	0	1	0	1	1	0	0	soil cement	1	0	1	0	0	0	solar_panel	0	0	0	0	1	0	radio	0	0	1	0
G052	2059	25	20.05.2018	17:41:00.000-06	romana	maya	evangelic	none	agriculture	1	0	0	0	0	0	0	0	0	0	0	0	0	wood palm metal_sheet	0	1	0	1	1	0	0	soil cement	1	0	1	0	0	0	solar_panel	0	0	0	0	1	0	radio	0	0	1	0
G053	2059	157	20.05.2018	17:54:00.000-06	romana	maya	evangelic	none	agriculture	1	0	0	0	0	0	0	0	0	0	0	0	0	wood palm metal_sheet	0	1	0	1	1	0	0	soil cement	1	0	1	0	0	0	solar_panel	0	0	0	0	1	0	radio	0	0	1	0
G054	2009	366	21.05.2018	08:52:00.000-06	romana	maya	evangelic	finish_primary	housewife	0	0	0	0	0	0	1	0	0	0	0	0	0	palm other	0	0	0	1	0	0	1	soil	1	0	0	0	0	0	toilets	0	0	0	1	0	0
G055	R-003	126	21.05.2018	10:35:00.000-06	romana	maya	catholic	begin_primary	housewife	0	0	0	0	0	0	1	0	0	0	0	0	0	wood palm	0	1	0	1	0	0	0	soil	1	0	0	0	0	0	toilets solar_panel	0	0	0	1	1	0
G056	R-004	145	21.05.2018	10:52:00.000-06	romana	maya	evangelic	begin_primary	housewife	0	0	0	0	0	0	1	0	0	0	0	0	0	cob metal_sheet	0	0	1	0	1	0	0	soil	1	0	0	0	0	0	none	0	0	0	0	0	1
G057	R-004	115	21.05.2018	11:06:00.000-06	romana	maya	evangelic	begin_primary	housewife	0	0	0	0	0	0	1	0	0	0	0	0	0	cob metal_sheet	0	0	1	0	1	0	0	soil	1	0	0	0	0	0	none	0	0	0	0	0	1
G058	2073	265	21.05.2018	11:19:00.000-06	romana	maya	catholic	none	housewife	0	0	0	0	0	0	1	0	0	0	0	0	0	wood cob palm	0	1	1	1	0	0	0	soil	1	0	0	0	0	0	toilets	0	0	0	1	0	0	radio	0	0	1	0
G059	2073	228	21.05.2018	11:31:00.000-06	romana	maya	catholic	none	housewife	0	0	0	0	0	0	1	0	0	0	0	0	0	wood cob palm	0	1	1	1	0	0	0	soil	1	0	0	0	0	0	toilets	0	0	0	1	0	0	radio	0	0	1	0
G060	2024	305	21.05.2018	15:41:00.000-06	romana	maya	evangelic	finish_primary	agriculture construction	1	0	0	1	0	0	0	0	0	0	0	0	0	wood palm metal_sheet	0	1	0	1	1	0	0	soil	1	0	0	0	0	0	toilets solar_panel	0	0	0	1	1	0	radio	0	0	1	0
G061	2049	190	21.05.2018	16:04:00.000-06	romana	maya	catholic	begin_primary	agriculture worker	1	0	0	0	0	0	0	0	0	1	0	0	0	wood cob palm	0	1	1	1	0	0	0	soil	1	0	0	0	0	0	none	0	0	0	0	0	1	radio	0	0	1	0
G062	R-005	159	21.05.2018	16:36:00.000-06	romana
G063	R-005	62	21.05.2018	17:26:00.000-06	romana
G064	R-005	114	21.05.2018	17:33:00.000-06	romana
G065	S-001	312	25.05.2018	09:24:00.000-05	sabaneta	mestizo	evangelic	begin_primary	housewife	0	0	0	0	0	0	1	0	0	0	0	0	0	block wood metal_sheet	1	1	0	0	1	0	0	soil ceramic	1	0	0	0	1	0	electricity drinkable_wate bath	1	1	1	0	0	0	gas_stove fridge radio television	1	1	1	1
G066	1054	336	25.05.2018	09:51:00.000-05	sabaneta	maya	evangelic	begin_primary	housewife	0	0	0	0	0	0	1	0	0	0	0	0	0	wood metal_sheet	0	1	0	0	1	0	0	soil cement	1	0	1	0	0	0	electricity toilets	1	0	0	1	0	0	radio	0	0	1	0
G067	1051	354	25.05.2018	10:12:00.000-05	sabaneta	maya	catholic	begin_primary	housewife	0	0	0	0	0	0	1	0	0	0	0	0	0	block wood metal_sheet	1	1	0	0	1	0	0	soil cement	1	0	1	0	0	0	electricity toilets	1	0	0	1	0	0	radio television	0	0	1	1
G068	1050	164	25.05.2018	10:28:00.000-06	sabaneta	maya	evangelic	begin_primary	other	0	0	0	0	0	0	0	0	0	0	0	1	0	block wood metal_sheet	1	1	0	0	1	0	0	soil cement	1	0	1	0	0	0	electricity toilets	1	0	0	1	0	0	fridge radio television	0	1	1	1
G069	1032	284	25.05.2018	10:44:00.000-05	sabaneta	maya	evangelic	begin_primary	agriculture	1	0	0	0	0	0	0	0	0	0	0	0	0	block wood palm	1	1	0	1	0	0	0	soil	1	0	0	0	0	0	electricity	1	0	0	0	0	0
G070	1031	331	25.05.2018	11:04:00.000-06	sabaneta	maya	evangelic	begin_primary	housewife	0	0	0	0	0	0	1	0	0	0	0	0	0	block wood metal_sheet	1	1	0	0	1	0	0	soil cement	1	0	1	0	0	0	electricity toilets	1	0	0	1	0	0	radio	0	0	1	0
G071	1157	180	25.05.2018	11:27:00.000-05	sabaneta	maya	evangelic	begin_primary	housewife	0	0	0	0	0	0	1	0	0	0	0	0	0	block wood foundations	1	1	0	0	0	1	0	soil cement ceramic	1	0	1	0	1	0	electricity toilets	1	0	0	1	0	0	television	0	0	0	1
G072	1199	295	25.05.2018	11:44:00.000-06	sabaneta	maya	evangelic	begin_primary	housewife	0	0	0	0	0	0	1	0	0	0	0	0	0	block wood palm metal_sheet	1	1	0	1	1	0	0	soil cement	1	0	1	0	0	0	electricity toilets	1	0	0	1	0	0	television	0	0	0	1
G073	S-002	117	25.05.2018	14:18:00.000-05	sabaneta	maya	evangelic	begin_primary	housewife	0	0	0	0	0	0	1	0	0	0	0	0	0	block metal_sheet	1	0	0	0	1	0	0	granite	0	0	0	1	0	0	electricity toilets	1	0	0	1	0	0	radio television	0	0	1	1
G074	S-002	163	25.05.2018	14:38:00.000-05	sabaneta	maya	evangelic	begin_primary	housewife	0	0	0	0	0	0	1	0	0	0	0	0	0	block metal_sheet	1	0	0	0	1	0	0	granite	0	0	0	1	0	0	electricity toilets	1	0	0	1	0	0	radio television	0	0	1	1
G075	1153	275	25.05.2018	14:51:00.000-05	sabaneta	maya	evangelic	finish_primary	agriculture	1	0	0	0	0	0	0	0	0	0	0	0	0	wood metal_sheet	0	1	0	0	1	0	0	soil	1	0	0	0	0	0	electricity toilets	1	0	0	1	0	0	radio	0	0	1	0
G076	1184	170	25.05.2018	09:22:00.000-06	sabaneta	mestizo	none	begin_primary	agriculture	1	0	0	0	0	0	0	0	0	0	0	0	0	wood palm metal_sheet	0	1	0	1	1	0	0	soil	1	0	0	0	0	0	electricity bath	1	0	1	0	0	0	television	0	0	0	1
G077	1183	110	25.05.2018		sabaneta	maya	evangelic	begin_primary	agriculture	1	0	0	0	0	0	0	0	0	0	0	0	0	block wood palm metal_sheet	1	1	0	1	1	0	0	soil cement	1	0	1	0	0	0	electricity toilets	1	0	0	1	0	0	fridge radio television	0	1	1	1
G078	1146	395	25.05.2018	10:03:00.000-06	sabaneta	mestizo	evangelic	begin_primary	agriculture agri_worker	1	0	0	0	0	0	0	0	0	0	1	0	0	wood metal_sheet	0	1	0	0	1	0	0	cement	0	0	1	0	0	0	electricity	1	0	0	0	0	0	fridge television	0	1	0	1
G079	1146	232			sabaneta	mestizo	evangelic	begin_primary	agriculture agri_worker	1	0	0	0	0	0	0	0	0	0	1	0	0	wood metal_sheet	0	1	0	0	1	0	0	cement	0	0	1	0	0	0	electricity	1	0	0	0	0	0	fridge television	0	1	0	1
G080	1145	100	25.05.2018		sabaneta	maya	catholic	begin_primary	agriculture agri_worker	1	0	0	0	0	0	0	0	0	0	1	0	0	wood palm	0	1	0	1	0	0	0	soil	1	0	0	0	0	0	toilets	0	0	0	1	0	0
G081	1145	174			sabaneta	maya	catholic	begin_primary	agriculture agri_worker	1	0	0	0	0	0	0	0	0	0	1	0	0	wood palm	0	1	0	1	0	0	0	soil	1	0	0	0	0	0	toilets	0	0	0	1	0	0
G082	1145	368			sabaneta	maya	catholic	begin_primary	agriculture agri_worker	1	0	0	0	0	0	0	0	0	0	1	0	0	wood palm	0	1	0	1	0	0	0	soil	1	0	0	0	0	0	toilets	0	0	0	1	0	0
G083	1194	186			sabaneta	maya	evangelic	begin_primary	agriculture	1	0	0	0	0	0	0	0	0	0	0	0	0	block	1	0	0	0	0	0	0								electricity drinkable_wate toilets	1	1	0	1	0	0	television	0	0	0	1
G084	1197	340			sabaneta	maya	evangelic	begin_primary	construction	0	0	0	1	0	0	0	0	0	0	0	0	0	block metal_sheet	1	0	0	0	1	0	0	cement	0	0	1	0	0	0	electricity drinkable_wate toilets	1	1	0	1	0	0	fridge radio television	0	1	1	1
G085	1105	378			sabaneta	mestizo	evangelic	begin_primary	agriculture	1	0	0	0	0	0	0	0	0	0	0	0	0	block wood metal_sheet	1	1	0	0	1	0	0	cement	0	0	1	0	0	0	electricity drinkable_wate toilets	1	1	0	1	0	0	gas_stove	1	0	0	0
G086	1105	59			sabaneta	mestizo	evangelic	begin_primary	agriculture	1	0	0	0	0	0	0	0	0	0	0	0	0	block wood metal_sheet	1	1	0	0	1	0	0	cement	0	0	1	0	0	0	electricity drinkable_wate toilets	1	1	0	1	0	0	gas_stove	1	0	0	0
G087	1142	60			sabaneta	mestizo	catholic	finish_primary	housewife	0	0	0	0	0	0	1	0	0	0	0	0	0	wood metal_sheet	0	1	0	0	1	0	0	cement	0	0	1	0	0	0	electricity drinkable_wate toilets	1	1	0	1	0	0	gas_stove fridge radio television	1	1	1	1
G088	1133	299			sabaneta	mestizo	evangelic	begin_primary	agriculture housewife	1	0	0	0	0	0	1	0	0	0	0	0	0	block wood metal_sheet	1	1	0	0	1	0	0	cement	0	0	1	0	0	0	electricity drinkable_wate bath	1	1	1	0	0	0	fridge television	0	1	0	1
G089	1104	348			sabaneta	maya	catholic	begin_primary	agriculture	1	0	0	0	0	0	0	0	0	0	0	0	0	block wood metal_sheet	1	1	0	0	1	0	0	soil	1	0	0	0	0	0	electricity drinkable_wate bath	1	1	1	0	0	0	radio	0	0	1	0
G090	1104	370		15:06:00.000-06	sabaneta	maya	catholic	begin_primary	agriculture	1	0	0	0	0	0	0	0	0	0	0	0	0	block wood metal_sheet	1	1	0	0	1	0	0	soil	1	0	0	0	0	0	electricity drinkable_wate bath	1	1	1	0	0	0	radio	0	0	1	0
G091	1104	260			sabaneta	maya	catholic	begin_primary	agriculture	1	0	0	0	0	0	0	0	0	0	0	0	0	block wood metal_sheet	1	1	0	0	1	0	0	soil	1	0	0	0	0	0	electricity drinkable_wate bath	1	1	1	0	0	0	radio	0	0	1	0
G092	1182	218			sabaneta	mestizo	catholic	begin_primary	agriculture	1	0	0	0	0	0	0	0	0	0	0	0	0	block wood metal_sheet	1	1	0	0	1	0	0	cement	0	0	1	0	0	0	electricity drinkable_wate	1	1	0	0	0	0	gas_stove fridge radio television	1	1	1	1
G093	1139	249			sabaneta	mestizo	catholic	finish_profess	construction	0	0	0	1	0	0	0	0	0	0	0	0	0	wood metal_sheet	0	1	0	0	1	0	0	soil	1	0	0	0	0	0	electricity drinkable_wate toilets	1	1	0	1	0	0	gas_stove radio television	1	0	1	1
G094	1139	184			sabaneta	mestizo	catholic	finish_profess	construction	0	0	0	1	0	0	0	0	0	0	0	0	0	wood metal_sheet	0	1	0	0	1	0	0	soil	1	0	0	0	0	0	electricity drinkable_wate toilets	1	1	0	1	0	0	gas_stove radio television	1	0	1	1
G095	1203	153			sabaneta	maya	catholic	finish_primary	agriculture construction	1	0	0	1	0	0	0	0	0	0	0	0	0	wood metal_sheet	0	1	0	0	1	0	0	soil	1	0	0	0	0	0	electricity drinkable_wate toilets	1	1	0	1	0	0	fridge television	0	1	0	1
G096	1203	346			sabaneta	maya	catholic	finish_primary	agriculture construction	1	0	0	1	0	0	0	0	0	0	0	0	0	wood metal_sheet	0	1	0	0	1	0	0	soil	1	0	0	0	0	0	electricity drinkable_wate toilets	1	1	0	1	0	0	fridge television	0	1	0	1
G097	1192	23			sabaneta	maya	catholic	begin_primary	agriculture	1	0	0	0	0	0	0	0	0	0	0	0	0	block wood metal_sheet	1	1	0	0	1	0	0	cement	0	0	1	0	0	0	electricity toilets	1	0	0	1	0	0	gas_stove fridge radio	1	1	1	0
G098	S-003	212			sabaneta	maya	catholic	finish_profess	agriculture	1	0	0	0	0	0	0	0	0	0	0	0	0	cob metal_sheet	0	0	1	0	1	0	0	soil cement	1	0	1	0	0	0	electricity toilets	1	0	0	1	0	0	radio	0	0	1	0
G099	S-003	341			sabaneta	maya	catholic	finish_profess	agriculture	1	0	0	0	0	0	0	0	0	0	0	0	0	cob metal_sheet	0	0	1	0	1	0	0	soil cement	1	0	1	0	0	0	electricity toilets	1	0	0	1	0	0	radio	0	0	1	0
G100	1095	220			sabaneta	mestizo	adventist	begin_primary	agriculture	1	0	0	0	0	0	0	0	0	0	0	0	0	block wood metal_sheet	1	1	0	0	1	0	0	soil cement	1	0	1	0	0	0	electricity drinkable_wate toilets	1	1	0	1	0	0	television	0	0	0	1
G101	1094	244			sabaneta	mestizo	catholic	begin_primary	agriculture	1	0	0	0	0	0	0	0	0	0	0	0	0	block wood metal_sheet	1	1	0	0	1	0	0	soil wood cement	1	1	1	0	0	0	electricity drinkable_wate bath	1	1	1	0	0	0	fridge radio television	0	1	1	1
G102	1094	161			sabaneta	mestizo	catholic	begin_primary	agriculture	1	0	0	0	0	0	0	0	0	0	0	0	0	block wood metal_sheet	1	1	0	0	1	0	0	soil wood cement	1	1	1	0	0	0	electricity drinkable_wate bath	1	1	1	0	0	0	fridge radio television	0	1	1	1
G103	1094	131			sabaneta	mestizo	catholic	begin_primary	agriculture	1	0	0	0	0	0	0	0	0	0	0	0	0	block wood metal_sheet	1	1	0	0	1	0	0	soil wood cement	1	1	1	0	0	0	electricity drinkable_wate bath	1	1	1	0	0	0	fridge radio television	0	1	1	1
G104	1094	202			sabaneta	mestizo	catholic	begin_primary	agriculture	1	0	0	0	0	0	0	0	0	0	0	0	0	block wood metal_sheet	1	1	0	0	1	0	0	soil wood cement	1	1	1	0	0	0	electricity drinkable_wate bath	1	1	1	0	0	0	fridge radio television	0	1	1	1
G105	1081	53			sabaneta	mestizo	catholic	begin_primary	agriculture worker	1	0	0	0	0	0	0	0	0	1	0	0	0	block wood metal_sheet	1	1	0	0	1	0	0	soil cement	1	0	1	0	0	0	electricity drinkable_wate toilets	1	1	0	1	0	0	radio television	0	0	1	1
G106	1081	318			sabaneta	mestizo	catholic	begin_primary	agriculture worker	1	0	0	0	0	0	0	0	0	1	0	0	0	block wood metal_sheet	1	1	0	0	1	0	0	soil cement	1	0	1	0	0	0	electricity drinkable_wate toilets	1	1	0	1	0	0	radio television	0	0	1	1
G107	1081	358			sabaneta	mestizo	catholic	begin_primary	agriculture worker	1	0	0	0	0	0	0	0	0	1	0	0	0	block wood metal_sheet	1	1	0	0	1	0	0	soil cement	1	0	1	0	0	0	electricity drinkable_wate toilets	1	1	0	1	0	0	radio television	0	0	1	1
G108	1178	115	26.05.2018	10:15:00.000-06	sabaneta	foreigner	evangelic	begin_primary	housewife	0	0	0	0	0	0	1	0	0	0	0	0	0	wood metal_sheet	0	1	0	0	1	0	0	granite	0	0	0	1	0	0	electricity toilets	1	0	0	1	0	0	radio	0	0	1	0
G109	1178	62	26.05.2018	10:33:00.000-06	sabaneta	foreigner	evangelic	begin_primary	housewife	0	0	0	0	0	0	1	0	0	0	0	0	0	wood metal_sheet	0	1	0	0	1	0	0	granite	0	0	0	1	0	0	electricity toilets	1	0	0	1	0	0	radio	0	0	1	0
G110	1178	281	26.05.2018	10:37:00.000-06	sabaneta	foreigner	evangelic	begin_primary	housewife	0	0	0	0	0	0	1	0	0	0	0	0	0	wood metal_sheet	0	1	0	0	1	0	0	granite	0	0	0	1	0	0	electricity toilets	1	0	0	1	0	0	radio	0	0	1	0
G111	S-004	160	26.05.2018	10:51:00.000-06	sabaneta	maya	evangelic	finish_primary	housewife	0	0	0	0	0	0	1	0	0	0	0	0	0	block wood metal_sheet	1	1	0	0	1	0	0	soil cement	1	0	1	0	0	0	electricity drinkable_wate toilets	1	1	0	1	0	0	fridge	0	1	0	0
G112	1106	319	26.05.2018	11:10:00.000-06	sabaneta	mestizo	catholic	begin_primary	housewife	0	0	0	0	0	0	1	0	0	0	0	0	0	block metal_sheet	1	0	0	0	1	0	0	soil	1	0	0	0	0	0	toilets	0	0	0	1	0	0
G113	1049	157	26.05.2018	14:15:00.000-06	sabaneta	foreigner	catholic	none	housewife	0	0	0	0	0	0	1	0	0	0	0	0	0	block wood metal_sheet	1	1	0	0	1	0	0	cement	0	0	1	0	0	0	drinkable_wate toilets	0	1	0	1	0	0	radio	0	0	1	0
G114	S-005	228	26.05.2018	14:43:00.000-06	sabaneta	mestizo	evangelic	begin_seconda	agriculture	1	0	0	0	0	0	0	0	0	0	0	0	0	block palm metal_sheet	1	0	0	1	1	0	0	soil cement	1	0	1	0	0	0	electricity toilets	1	0	0	1	0	0	gas_stove fridge radio television	1	1	1	1
G115	S-006	209	26.05.2018	14:52:00.000-06	sabaneta	mestizo	none	none	housewife	0	0	0	0	0	0	1	0	0	0	0	0	0	block palm	1	0	0	1	0	0	0	cement	0	0	1	0	0	0	electricity toilets	1	0	0	1	0	0	radio television microwave	0	0	1	1
G116	1126	321	26.05.2018	15:06:00.000-06	sabaneta	mestizo	evangelic	none	housewife	0	0	0	0	0	0	1	0	0	0	0	0	0	block metal_sheet	1	0	0	0	1	0	0	cement	0	0	1	0	0	0	toilets	0	0	0	1	0	0
G117	1129	310	26.05.2018	15:23:00.000-06	sabaneta	mestizo	catholic	none	agriculture	1	0	0	0	0	0	0	0	0	0	0	0	0	block wood metal_sheet	1	1	0	0	1	0	0	soil cement	1	0	1	0	0	0	electricity toilets	1	0	0	1	0	0	radio	0	0	1	0
G118	1129	305	26.05.2018	15:35:00.000-06	sabaneta	mestizo	catholic	none	agriculture	1	0	0	0	0	0	0	0	0	0	0	0	0	block wood metal_sheet	1	1	0	0	1	0	0	soil cement	1	0	1	0	0	0	electricity toilets	1	0	0	1	0	0	radio	0	0	1	0
G119	1119	142	26.05.2018	15:44:00.000-06	sabaneta	mestizo	catholic	begin_primary	housewife	0	0	0	0	0	0	1	0	0	0	0	0	0	wood metal_sheet	0	1	0	0	1	0	0	soil	1	0	0	0	0	0	electricity drinkable_wate toilets	1	1	0	1	0	0	gas_stove fridge television	1	1	0	1
G120	1119	256	26.05.2018	15:57:00.000-06	sabaneta	mestizo	catholic	begin_primary	housewife	0	0	0	0	0	0	1	0	0	0	0	0	0	wood metal_sheet	0	1	0	0	1	0	0	soil	1	0	0	0	0	0	electricity drinkable_wate toilets	1	1	0	1	0	0	gas_stove fridge television	1	1	0	1
G121	1070	225	26.05.2018	16:00:00.000-05	sabaneta	mestizo	catholic	begin_primary	housewife	0	0	0	0	0	0	1	0	0	0	0	0	0	block metal_sheet	1	0	0	0	1	0	0	granite	0	0	0	1	0	0	electricity drinkable_wate bath	1	1	1	0	0	0	radio	0	0	1	0
G122	1070	335	26.05.2018	16:19:00.000-05	sabaneta	mestizo	catholic	begin_primary	housewife	0	0	0	0	0	0	1	0	0	0	0	0	0	block metal_sheet	1	0	0	0	1	0	0	granite	0	0	0	1	0	0	electricity drinkable_wate bath	1	1	1	0	0	0	radio	0	0	1	0
G123	1071	114	26.05.2018	16:11:00.000-06	sabaneta	mestizo	evangelic	finish_primary	housewife	0	0	0	0	0	0	1	0	0	0	0	0	0	wood foundations	0	1	0	0	0	1	0	soil cement	1	0	1	0	0	0	electricity drinkable_wate toilets	1	1	0	1	0	0	gas_stove fridge radio television microwave	1	1	1	1
G124	1071	388	26.05.2018	16:21:00.000-06	sabaneta	mestizo	evangelic	finish_primary	housewife	0	0	0	0	0	0	1	0	0	0	0	0	0	wood foundations	0	1	0	0	0	1	0	soil cement	1	0	1	0	0	0	electricity drinkable_wate toilets	1	1	0	1	0	0	gas_stove fridge radio television microwave	1	1	1	1
G125	1002	238	26.05.2018	16:28:00.000-05	sabaneta	mestizo	evangelic	begin_seconda	housewife	0	0	0	0	0	0	1	0	0	0	0	0	0	wood metal_sheet	0	1	0	0	1	0	0	soil cement	1	0	1	0	0	0	electricity	1	0	0	0	0	0	gas_stove radio television	1	0	1	1
G126	1153	200	25.05.2018	15:06:00.000-05	sabaneta	maya	evangelic	finish_primary	agriculture	1	0	0	0	0	0	0	0	0	0	0	0	0	wood metal_sheet	0	1	0	0	1	0	0	soil	1	0	0	0	0	0	electricity toilets	1	0	0	1	0	0	radio	0	0	1	0
G127	1158	154	25.05.2018	15:19:00.000-05	sabaneta	mestizo	catholic	none	agriculture	1	0	0	0	0	0	0	0	0	0	0	0	0	wood metal_sheet	0	1	0	0	1	0	0	soil	1	0	0	0	0	0	drinkable_wate	0	1	0	0	0	0	radio	0	0	1	0
G128	1158	105			sabaneta	mestizo	catholic	none	agriculture	1	0	0	0	0	0	0	0	0	0	0	0	0	wood metal_sheet	0	1	0	0	1	0	0	soil	1	0	0	0	0	0	drinkable_wate	0	1	0	0	0	0	radio	0	0	1	0
G129	1161	201	25.05.2018	15:59:00.000-06	sabaneta	maya	evangelic	none	housewife	0	0	0	0	0	0	1	0	0	0	0	0	0	wood palm	0	1	0	1	0	0	0	soil	1	0	0	0	0	0	electricity toilets	1	0	0	1	0	0	radio	0	0	1	0
G130	1161	367	25.05.2018	16:11:00.000-05	sabaneta	maya	evangelic	none	housewife	0	0	0	0	0	0	1	0	0	0	0	0	0	wood palm	0	1	0	1	0	0	0	soil	1	0	0	0	0	0	electricity toilets	1	0	0	1	0	0	radio	0	0	1	0
G131	1163	125	25.05.2018	16:26:00.000-05	sabaneta	maya	catholic	finish_primary	agriculture worker	1	0	0	0	0	0	0	0	0	1	0	0	0	wood metal_sheet	0	1	0	0	1	0	0	soil	1	0	0	0	0	0	electricity	1	0	0	0	0	0	fridge radio	0	1	1	0
G132	1200	316	25.05.2018	16:51:00.000-05	sabaneta	maya	evangelic	begin_primary	housewife	0	0	0	0	0	0	1	0	0	0	0	0	0	wood palm	0	1	0	1	0	0	0	soil	1	0	0	0	0	0	electricity	1	0	0	0	0	0	radio	0	0	1	0
G133	1166	51	25.05.2018	17:17:00.000-05	sabaneta	maya	none	begin_primary	housewife	0	0	0	0	0	0	1	0	0	0	0	0	0	block metal_sheet	1	0	0	0	1	0	0	granite	0	0	0	1	0	0	electricity bath	1	0	1	0	0	0	radio	0	0	1	0
G134	S-007	146	25.05.2018	17:57:00.000-06	sabaneta	maya	evangelic	finish_primary	housewife	0	0	0	0	0	0	1	0	0	0	0	0	0	wood palm	0	1	0	1	0	0	0	soil	1	0	0	0	0	0	none	0	0	0	0	0	1
G135	S-007	112	25.05.2018	18:07:00.000-05	sabaneta	maya	evangelic	finish_primary	housewife	0	0	0	0	0	0	1	0	0	0	0	0	0	wood palm	0	1	0	1	0	0	0	soil	1	0	0	0	0	0	none	0	0	0	0	0	1
G136	1164	178	25.05.2018	18:26:00.000-05	sabaneta	mestizo	none	none	housewife	0	0	0	0	0	0	1	0	0	0	0	0	0	block wood palm	1	1	0	1	0	0	0	granite	0	0	0	1	0	0	electricity drinkable_wate bath	1	1	1	0	0	0	gas_stove fridge radio television	1	1	1	1
G137	1169	181	26.05.2018	09:23:00.000-06	sabaneta	mestizo	catholic	finish_primary	housewife	0	0	0	0	0	0	1	0	0	0	0	0	0	wood metal_sheet	0	1	0	0	1	0	0	soil	1	0	0	0	0	0	none	0	0	0	0	0	1	radio	0	0	1	0
G138	1033	355	26.05.2018	09:44:00.000-06	sabaneta	maya	evangelic	finish_primary	housewife	0	0	0	0	0	0	1	0	0	0	0	0	0	wood metal_sheet	0	1	0	0	1	0	0	soil	1	0	0	0	0	0	electricity toilets	1	0	0	1	0	0	gas_stove radio	1	0	1	0
G139	1013	207	26.05.2018	16:48:00.000-06	sabaneta	mestizo	catholic	begin_seconda	housewife	0	0	0	0	0	0	1	0	0	0	0	0	0	wood metal_sheet	0	1	0	0	1	0	0	soil	1	0	0	0	0	0	electricity drinkable_wate toilets	1	1	0	1	0	0	gas_stove fridge radio	1	1	1	0
G140	1004	329	26.05.2018	17:09:00.000-06	sabaneta	mestizo	adventist	begin_primary	agriculture	1	0	0	0	0	0	0	0	0	0	0	0	0	wood metal_sheet	0	1	0	0	1	0	0	soil	1	0	0	0	0	0	electricity drinkable_wate toilets	1	1	0	1	0	0	gas_stove radio	1	0	1	0
G141	1004	285	26.05.2018	17:31:00.000-06	sabaneta	mestizo	adventist	begin_primary	agriculture	1	0	0	0	0	0	0	0	0	0	0	0	0	wood metal_sheet	0	1	0	0	1	0	0	soil	1	0	0	0	0	0	electricity drinkable_wate toilets	1	1	0	1	0	0	gas_stove radio	1	0	1	0
G142	1004	278	26.05.2018	17:35:00.000-06	sabaneta	mestizo	adventist	begin_primary	agriculture	1	0	0	0	0	0	0	0	0	0	0	0	0	wood metal_sheet	0	1	0	0	1	0	0	soil	1	0	0	0	0	0	electricity drinkable_wate toilets	1	1	0	1	0	0	gas_stove radio	1	0	1	0
G143	1004	145	26.05.2018	17:43:00.000-06	sabaneta	mestizo	adventist	begin_primary	agriculture	1	0	0	0	0	0	0	0	0	0	0	0	0	wood metal_sheet	0	1	0	0	1	0	0	soil	1	0	0	0	0	0	electricity drinkable_wate toilets	1	1	0	1	0	0	gas_stove radio	1	0	1	0
G144	1007	369	26.05.2018	17:55:00.000-06	sabaneta	mestizo	evangelic	none	housewife	0	0	0	0	0	0	1	0	0	0	0	0	0	wood metal_sheet	0	1	0	0	1	0	0	soil	1	0	0	0	0	0	electricity drinkable_wate bath	1	1	1	0	0	0	radio	0	0	1	0
G145	1010	25	26.05.2018	18:03:00.000-05	sabaneta	mestizo	catholic	finish_primary	student	0	0	0	0	0	0	0	1	0	0	0	0	0	block metal_sheet	1	0	0	0	1	0	0	granite	0	0	0	1	0	0	electricity drinkable_wate toilets	1	1	0	1	0	0	gas_stove fridge radio television microwave	1	1	1	1
G146	1010	125	26.05.2018	18:19:00.000-05	sabaneta	mestizo	catholic	finish_primary	student	0	0	0	0	0	0	0	1	0	0	0	0	0	block metal_sheet	1	0	0	0	1	0	0	granite	0	0	0	1	0	0	electricity drinkable_wate toilets	1	1	0	1	0	0	gas_stove fridge radio television microwave	1	1	1	1
G147	1136	300	26.05.2018	18:27:00.000-05	sabaneta	maya	evangelic	begin_primary	agriculture worker agri_worker	1	0	0	0	0	0	0	0	0	1	1	0	0	block wood palm metal_sheet	1	1	0	1	1	0	0	soil cement	1	0	1	0	0	0	electricity toilets	1	0	0	1	0	0	fridge radio television	0	1	1	1
G148	1136	56	26.05.2018	18:41:00.000-05	sabaneta	maya	evangelic	begin_primary	agriculture worker agri_worker	1	0	0	0	0	0	0	0	0	1	1	0	0	block wood palm metal_sheet	1	1	0	1	1	0	0	soil cement	1	0	1	0	0	0	electricity toilets	1	0	0	1	0	0	fridge radio television	0	1	1	1
G149	1116	361	26.05.2018	18:37:00.000-06	sabaneta	mestizo	catholic	none	agriculture	1	0	0	0	0	0	0	0	0	0	0	0	0	block wood metal_sheet foundations	1	1	0	0	1	1	0	soil cement	1	0	1	0	0	0	electricity drinkable_wate bath	1	1	1	0	0	0	gas_stove fridge radio television	1	1	1	1
G150	1116	366	26.05.2018	18:50:00.000-06	sabaneta	mestizo	catholic	none	agriculture	1	0	0	0	0	0	0	0	0	0	0	0	0	block wood metal_sheet foundations	1	1	0	0	1	1	0	soil cement	1	0	1	0	0	0	electricity drinkable_wate bath	1	1	1	0	0	0	gas_stove fridge radio television	1	1	1	1
G151	1003	372	27.05.2018	10:36:00.000-05	sabaneta	mestizo	evangelic	finish_primary	housewife	0	0	0	0	0	0	1	0	0	0	0	0	0	block wood metal_sheet	1	1	0	0	1	0	0	soil cement	1	0	1	0	0	0	electricity bath	1	0	1	0	0	0	television	0	0	0	1
G152	S-008	129	27.05.2018	10:57:00.000-05	sabaneta	maya	evangelic	begin_seconda	agriculture	1	0	0	0	0	0	0	0	0	0	0	0	0	block wood metal_sheet	1	1	0	0	1	0	0	soil cement	1	0	1	0	0	0	electricity toilets	1	0	0	1	0	0	gas_stove fridge radio television microwave	1	1	1	1
G153	S-008	231	27.05.2018	11:07:00.000-05	sabaneta	maya	evangelic	begin_seconda	agriculture	1	0	0	0	0	0	0	0	0	0	0	0	0	block wood metal_sheet	1	1	0	0	1	0	0	soil cement	1	0	1	0	0	0	electricity toilets	1	0	0	1	0	0	gas_stove fridge radio television microwave	1	1	1	1
G154	1122	204	27.05.2018	11:19:00.000-05	sabaneta	mestizo	none	finish_primary	agriculture	1	0	0	0	0	0	0	0	0	0	0	0	0	block metal_sheet	1	0	0	0	1	0	0	cement ceramic	0	0	1	0	1	0	electricity bath	1	0	1	0	0	0	gas_stove fridge radio television	1	1	1	1
G155	1122	380	27.05.2018	11:27:00.000-05	sabaneta	mestizo	none	finish_primary	agriculture	1	0	0	0	0	0	0	0	0	0	0	0	0	block metal_sheet	1	0	0	0	1	0	0	cement ceramic	0	0	1	0	1	0	electricity bath	1	0	1	0	0	0	gas_stove fridge radio television	1	1	1	1
G156	1123	109	27.05.2018	11:44:00.000-05	sabaneta	mestizo	adventist	none	agriculture	1	0	0	0	0	0	0	0	0	0	0	0	0	block wood palm metal_sheet	1	1	0	1	1	0	0	soil cement	1	0	1	0	0	0	electricity drinkable_wate toilets	1	1	0	1	0	0	gas_stove	1	0	0	0
G157	S-009	272	27.05.2018	12:03:00.000-05	sabaneta	maya	catholic	begin_primary	housewife	0	0	0	0	0	0	1	0	0	0	0	0	0	wood	0	1	0	0	0	0	0	cement	0	0	1	0	0	0	electricity drinkable_wate toilets	1	1	0	1	0	0	radio television	0	0	1	1
G158	1100	230	27.05.2018	14:52:00.000-06	sabaneta	mestizo	evangelic	begin_primary	housewife	0	0	0	0	0	0	1	0	0	0	0	0	0	block wood metal_sheet	1	1	0	0	1	0	0	cement ceramic	0	0	1	0	1	0	electricity drinkable_wate bath	1	1	1	0	0	0	fridge television	0	1	0	1
G159	1100	309	27.05.2018	15:04:00.000-05	sabaneta	mestizo	evangelic	begin_primary	housewife	0	0	0	0	0	0	1	0	0	0	0	0	0	block wood metal_sheet	1	1	0	0	1	0	0	cement ceramic	0	0	1	0	1	0	electricity drinkable_wate bath	1	1	1	0	0	0	fridge television	0	1	0	1
G160	1127	350	27.05.2018	17:12:00.000-06	sabaneta	mestizo	catholic	none	housewife	0	0	0	0	0	0	1	0	0	0	0	0	0	block metal_sheet	1	0	0	0	1	0	0	soil cement ceramic	1	0	1	0	1	0	electricity bath	1	0	1	0	0	0	fridge television	0	1	0	1
G161	1127	208	27.05.2018	16:24:00.000-06	sabaneta	mestizo	catholic	none	housewife	0	0	0	0	0	0	1	0	0	0	0	0	0	block metal_sheet	1	0	0	0	1	0	0	soil cement ceramic	1	0	1	0	1	0	electricity bath	1	0	1	0	0	0	fridge television	0	1	0	1
G162	S-010	337	27.05.2018	16:46:00.000-06	sabaneta	maya	evangelic	finish_primary	agriculture	1	0	0	0	0	0	0	0	0	0	0	0	0	wood metal_sheet	0	1	0	0	1	0	0	soil	1	0	0	0	0	0	electricity toilets	1	0	0	1	0	0
G163	1128	377	27.05.2018	17:03:00.000-06	sabaneta	mestizo	evangelic	begin_seconda	housewife	0	0	0	0	0	0	1	0	0	0	0	0	0	block wood metal_sheet	1	1	0	0	1	0	0	soil cement	1	0	1	0	0	0	electricity toilets	1	0	0	1	0	0	gas_stove television	1	0	0	1
G164	1132	122	27.05.2018	17:19:00.000-06	sabaneta	mestizo	catholic	begin_primary	housewife	0	0	0	0	0	0	1	0	0	0	0	0	0	block wood metal_sheet	1	1	0	0	1	0	0	soil cement	1	0	1	0	0	0	electricity toilets	1	0	0	1	0	0	fridge	0	1	0	0
G165	1001	279	27.05.2018	17:45:00.000-06	sabaneta	mestizo	catholic	begin_primary	housewife	0	0	0	0	0	0	1	0	0	0	0	0	0	block wood metal_sheet	1	1	0	0	1	0	0	soil cement	1	0	1	0	0	0	electricity bath	1	0	1	0	0	0	gas_stove radio television microwave	1	0	1	1
G166	1001	198	27.05.2018	17:55:00.000-05	sabaneta	mestizo	catholic	begin_primary	housewife	0	0	0	0	0	0	1	0	0	0	0	0	0	block wood metal_sheet	1	1	0	0	1	0	0	soil cement	1	0	1	0	0	0	electricity bath	1	0	1	0	0	0	gas_stove radio television microwave	1	0	1	1
G167	1030	390	27.05.2018	18:18:00.000-06	sabaneta	mestizo	adventist	begin_primary	other	0	0	0	0	0	0	0	0	0	0	0	1	0	block wood metal_sheet	1	1	0	0	1	0	0	soil cement	1	0	1	0	0	0	electricity drinkable_wate toilets	1	1	0	1	0	0	gas_stove radio	1	0	1	0
G168	1030	54	27.05.2018	18:25:00.000-05	sabaneta	mestizo	adventist	begin_primary	other	0	0	0	0	0	0	0	0	0	0	0	1	0	block wood metal_sheet	1	1	0	0	1	0	0	soil cement	1	0	1	0	0	0	electricity drinkable_wate toilets	1	1	0	1	0	0	gas_stove radio	1	0	1	0
G176	1060	259			sabaneta	mestizo	none	none	agriculture	1	0	0	0	0	0	0	0	0	0	0	0	0	wood palm metal_sheet	0	1	0	1	1	0	0	soil	1	0	0	0	0	0	electricity drinkable_wate	1	1	0	0	0	0	radio television	0	0	1	1
G177	1060	162	27.05.2018	10:46:00.000-06	sabaneta	mestizo	none	none	agriculture	1	0	0	0	0	0	0	0	0	0	0	0	0	wood palm metal_sheet	0	1	0	1	1	0	0	soil	1	0	0	0	0	0	electricity drinkable_wate	1	1	0	0	0	0	radio television	0	0	1	1
G178	1065	139	27.05.2018	11:02:00.000-06	sabaneta	mestizo	catholic	begin_primary	agriculture	1	0	0	0	0	0	0	0	0	0	0	0	0	block wood metal_sheet	1	1	0	0	1	0	0	cement	0	0	1	0	0	0	electricity drinkable_wate bath	1	1	1	0	0	0	gas_stove fridge radio television	1	1	1	1
G179	S-011	144	27.05.2018	11:12:00.000-06	sabaneta	maya	evangelic	finish_profess	professional	0	0	0	0	0	1	0	0	0	0	0	0	0	block metal_sheet	1	0	0	0	1	0	0	cement	0	0	1	0	0	0	electricity toilets	1	0	0	1	0	0	gas_stove fridge radio television	1	1	1	1
G180	1062	313	27.05.2018	11:39:00.000-06	sabaneta	mestizo	catholic	none	agriculture	1	0	0	0	0	0	0	0	0	0	0	0	0	block wood metal_sheet	1	1	0	0	1	0	0	cement	0	0	1	0	0	0	electricity toilets	1	0	0	1	0	0	gas_stove fridge television	1	1	0	1
G181	1075	126	27.05.2018	12:10:00.000-06	sabaneta	maya	catholic	begin_primary	agriculture worker	1	0	0	0	0	0	0	0	0	1	0	0	0	block wood metal_sheet	1	1	0	0	1	0	0	cement	0	0	1	0	0	0	electricity drinkable_wate toilets	1	1	0	1	0	0	gas_stove fridge radio television microwave	1	1	1	1
G182	1075	119	27.05.2018	12:24:00.000-06	sabaneta	maya	catholic	begin_primary	agriculture worker	1	0	0	0	0	0	0	0	0	1	0	0	0	block wood metal_sheet	1	1	0	0	1	0	0	cement	0	0	1	0	0	0	electricity drinkable_wate toilets	1	1	0	1	0	0	gas_stove fridge radio television microwave	1	1	1	1
G183	1075	101	27.05.2018	12:29:00.000-06	sabaneta	maya	catholic	begin_primary	agriculture worker	1	0	0	0	0	0	0	0	0	1	0	0	0	block wood metal_sheet	1	1	0	0	1	0	0	cement	0	0	1	0	0	0	electricity drinkable_wate toilets	1	1	0	1	0	0	gas_stove fridge radio television microwave	1	1	1	1
G184	1191	356	27.05.2018	15:51:00.000-06	sabaneta	mestizo	catholic	begin_seconda	agriculture	1	0	0	0	0	0	0	0	0	0	0	0	0	block wood metal_sheet	1	1	0	0	1	0	0	soil cement	1	0	1	0	0	0	electricity toilets	1	0	0	1	0	0	radio television	0	0	1	1
G185	1086	282	27.05.2018	16:20:00.000-06	sabaneta	mestizo	catholic	finish_seconda	no_job	0	0	0	0	0	0	0	0	0	0	0	0	1	wood metal_sheet	0	1	0	0	1	0	0	soil	1	0	0	0	0	0	electricity toilets	1	0	0	1	0	0	radio television	0	0	1	1
G186	1086	286			sabaneta	mestizo	catholic	finish_seconda	no_job	0	0	0	0	0	0	0	0	0	0	0	0	1	wood metal_sheet	0	1	0	0	1	0	0	soil	1	0	0	0	0	0	electricity toilets	1	0	0	1	0	0	radio television	0	0	1	1
G187	1086	190	27.05.2018	16:37:00.000-06	sabaneta	mestizo	catholic	finish_seconda	no_job	0	0	0	0	0	0	0	0	0	0	0	0	1	wood metal_sheet	0	1	0	0	1	0	0	soil	1	0	0	0	0	0	electricity toilets	1	0	0	1	0	0	radio television	0	0	1	1
G188	1086	325	27.05.2018	16:40:00.000-06	sabaneta	mestizo	catholic	finish_seconda	no_job	0	0	0	0	0	0	0	0	0	0	0	0	1	wood metal_sheet	0	1	0	0	1	0	0	soil	1	0	0	0	0	0	electricity toilets	1	0	0	1	0	0	radio television	0	0	1	1
G189	1087	271	27.05.2018	17:03:00.000-06	sabaneta	mestizo	catholic	none	agriculture	1	0	0	0	0	0	0	0	0	0	0	0	0	wood palm metal_sheet	0	1	0	1	1	0	0	soil	1	0	0	0	0	0	electricity toilets	1	0	0	1	0	0
G190	1087	106	27.05.2018	17:14:00.000-06	sabaneta	mestizo	catholic	none	agriculture	1	0	0	0	0	0	0	0	0	0	0	0	0	wood palm metal_sheet	0	1	0	1	1	0	0	soil	1	0	0	0	0	0	electricity toilets	1	0	0	1	0	0
G191	1087	236	27.05.2018	17:20:00.000-06	sabaneta	mestizo	catholic	none	agriculture	1	0	0	0	0	0	0	0	0	0	0	0	0	wood palm metal_sheet	0	1	0	1	1	0	0	soil	1	0	0	0	0	0	electricity toilets	1	0	0	1	0	0
G192	1087	222	27.05.2018	17:28:00.000-06	sabaneta	mestizo	catholic	none	agriculture	1	0	0	0	0	0	0	0	0	0	0	0	0	wood palm metal_sheet	0	1	0	1	1	0	0	soil	1	0	0	0	0	0	electricity toilets	1	0	0	1	0	0
G193	1085	55	27.05.2018	17:49:00.000-06	sabaneta	mestizo	catholic	begin_primary	agriculture	1	0	0	0	0	0	0	0	0	0	0	0	0	wood metal_sheet	0	1	0	0	1	0	0	soil	1	0	0	0	0	0	electricity toilets	1	0	0	1	0	0	fridge radio television	0	1	1	1
G194	1085	107	27.05.2018	17:57:00.000-06	sabaneta	mestizo	catholic	begin_primary	agriculture	1	0	0	0	0	0	0	0	0	0	0	0	0	wood metal_sheet	0	1	0	0	1	0	0	soil	1	0	0	0	0	0	electricity toilets	1	0	0	1	0	0	fridge radio television	0	1	1	1
G195	1189	323	27.05.2018	18:23:00.000-06	sabaneta	maya	evangelic	finish_seconda	agriculture	1	0	0	0	0	0	0	0	0	0	0	0	0	wood metal_sheet	0	1	0	0	1	0	0	soil	1	0	0	0	0	0	electricity toilets	1	0	0	1	0	0
G196	1189	394	27.05.2018	18:32:00.000-06	sabaneta	maya	evangelic	finish_seconda	agriculture	1	0	0	0	0	0	0	0	0	0	0	0	0	wood metal_sheet	0	1	0	0	1	0	0	soil	1	0	0	0	0	0	electricity toilets	1	0	0	1	0	0
G201	P-001	369	31.05.2018	09:57:00.000-05	poptun	mestizo	evangelic	finish_profess	professional	0	0	0	0	0	1	0	0	0	0	0	0	0	block metal_sheet	1	0	0	0	1	0	0	cement	0	0	1	0	0	0	electricity drinkable_wate bath	1	1	1	0	0	0	gas_stove fridge radio television microwave	1	1	1	1
G202	P-002	178	31.05.2018	10:37:00.000-05	poptun	maya	jewish	none	housewife	0	0	0	0	0	0	1	0	0	0	0	0	0	block metal_sheet	1	0	0	0	1	0	0	cement	0	0	1	0	0	0	electricity drinkable_wate bath	1	1	1	0	0	0	gas_stove fridge television	1	1	0	1
G203	P-003	368	31.05.2018	11:13:00.000-05	poptun	mestizo	evangelic	finish_primary	housewife	0	0	0	0	0	0	1	0	0	0	0	0	0	block metal_sheet	1	0	0	0	1	0	0	cement	0	0	1	0	0	0	electricity drinkable_wate bath	1	1	1	0	0	0	gas_stove fridge television microwave	1	1	0	1
G204	P-004	339	31.05.2018	11:49:00.000-05	poptun	mestizo	adventist	begin_primary	other	0	0	0	0	0	0	0	0	0	0	0	1	0	block metal_sheet foundations	1	0	0	0	1	1	0	ceramic	0	0	0	0	1	0	electricity drinkable_wate bath	1	1	1	0	0	0	gas_stove fridge radio television microwave	1	1	1	1
G205	P-004	163	31.05.2018	12:05:00.000-05	poptun	mestizo	adventist	begin_primary	other	0	0	0	0	0	0	0	0	0	0	0	1	0	block metal_sheet foundations	1	0	0	0	1	1	0	ceramic	0	0	0	0	1	0	electricity drinkable_wate bath	1	1	1	0	0	0	gas_stove fridge radio television microwave	1	1	1	1
G206	1	279	31.05.2018	14:50:00.000-05	poptun	mestizo	catholic	finish_profess	professional	0	0	0	0	0	1	0	0	0	0	0	0	0	block metal_sheet	1	0	0	0	1	0	0	cement ceramic	0	0	1	0	1	0	electricity drinkable_wate bath	1	1	1	0	0	0	gas_stove fridge radio television microwave	1	1	1	1
G207	1	220	31.05.2018	15:02:00.000-05	poptun	mestizo	catholic	finish_profess	professional	0	0	0	0	0	1	0	0	0	0	0	0	0	block metal_sheet	1	0	0	0	1	0	0	cement ceramic	0	0	1	0	1	0	electricity drinkable_wate bath	1	1	1	0	0	0	gas_stove fridge radio television microwave	1	1	1	1
G208	2	380	31.05.2018	15:13:00.000-06	poptun	mestizo	catholic	finish_profess	seller	0	0	0	0	1	0	0	0	0	0	0	0	0	block foundations	1	0	0	0	0	1	0	ceramic	0	0	0	0	1	0	electricity drinkable_wate bath	1	1	1	0	0	0	gas_stove fridge radio television microwave	1	1	1	1
G209	3	288	31.05.2018	15:35:00.000-05	poptun	mestizo	catholic	begin_primary	other	0	0	0	0	0	0	0	0	0	0	0	1	0	block wood metal_sheet	1	1	0	0	1	0	0	cement	0	0	1	0	0	0	electricity drinkable_wate toilets	1	1	0	1	0	0	gas_stove fridge radio television	1	1	1	1
G210	4	118	31.05.2018	15:54:00.000-05	poptun	mestizo	evangelic	begin_sup	student	0	0	0	0	0	0	0	1	0	0	0	0	0	block foundations	1	0	0	0	0	1	0	cement ceramic	0	0	1	0	1	0	electricity drinkable_wate bath	1	1	1	0	0	0	gas_stove radio television	1	0	1	1
G211	4	153	31.05.2018	16:07:00.000-05	poptun	mestizo	evangelic	begin_sup	student	0	0	0	0	0	0	0	1	0	0	0	0	0	block foundations	1	0	0	0	0	1	0	cement ceramic	0	0	1	0	1	0	electricity drinkable_wate bath	1	1	1	0	0	0	gas_stove radio television	1	0	1	1
G212	5	198	31.05.2018	16:18:00.000-05	poptun	mestizo	evangelic	finish_primary	housewife	0	0	0	0	0	0	1	0	0	0	0	0	0	block metal_sheet	1	0	0	0	1	0	0	cement	0	0	1	0	0	0	electricity drinkable_wate bath	1	1	1	0	0	0	gas_stove radio television	1	0	1	1
G213	6	358	31.05.2018	16:30:00.000-05	poptun	mestizo	evangelic	begin_primary	housewife	0	0	0	0	0	0	1	0	0	0	0	0	0	block metal_sheet	1	0	0	0	1	0	0	cement	0	0	1	0	0	0	electricity drinkable_wate bath	1	1	1	0	0	0	gas_stove radio television	1	0	1	1
G214	6	115	31.05.2018	16:40:00.000-05	poptun	mestizo	evangelic	begin_primary	housewife	0	0	0	0	0	0	1	0	0	0	0	0	0	block metal_sheet	1	0	0	0	1	0	0	cement	0	0	1	0	0	0	electricity drinkable_wate bath	1	1	1	0	0	0	gas_stove radio television	1	0	1	1
G215	6	244	31.05.2018	16:44:00.000-05	poptun	mestizo	evangelic	begin_primary	housewife	0	0	0	0	0	0	1	0	0	0	0	0	0	block metal_sheet	1	0	0	0	1	0	0	cement	0	0	1	0	0	0	electricity drinkable_wate bath	1	1	1	0	0	0	gas_stove radio television	1	0	1	1
G216	7	394	31.05.2018	16:59:00.000-06	poptun	mestizo	catholic	finish_sup	professional	0	0	0	0	0	1	0	0	0	0	0	0	0	block metal_sheet	1	0	0	0	1	0	0	ceramic	0	0	0	0	1	0	electricity drinkable_wate bath	1	1	1	0	0	0	gas_stove fridge radio television microwave	1	1	1	1
G217	8	53	31.05.2018	17:45:00.000-06	poptun	mestizo	catholic	finish_profess	other	0	0	0	0	0	0	0	0	0	0	0	1	0	block metal_sheet	1	0	0	0	1	0	0								electricity drinkable_wate bath	1	1	1	0	0	0	gas_stove fridge radio television	1	1	1	1
G218	9	100	31.05.2018	18:40:00.000-05	poptun	mestizo	catholic	finish_seconda	other	0	0	0	0	0	0	0	0	0	0	0	1	0	block metal_sheet	1	0	0	0	1	0	0	ceramic	0	0	0	0	1	0	electricity drinkable_wate bath	1	1	1	0	0	0	gas_stove fridge radio television microwave	1	1	1	1
G219	10	186	01.06.2018	09:06:00.000-05	poptun	mestizo	evangelic	begin_profess	student	0	0	0	0	0	0	0	1	0	0	0	0	0	block metal_sheet	1	0	0	0	1	0	0	cement	0	0	1	0	0	0	electricity drinkable_wate bath	1	1	1	0	0	0	gas_stove fridge television	1	1	0	1
G220	10	170	01.06.2018	09:22:00.000-05	poptun	mestizo	evangelic	begin_profess	student	0	0	0	0	0	0	0	1	0	0	0	0	0	block metal_sheet	1	0	0	0	1	0	0	cement	0	0	1	0	0	0	electricity drinkable_wate bath	1	1	1	0	0	0	gas_stove fridge television	1	1	0	1
G221	11	356	01.06.2018	09:37:00.000-05	poptun	mestizo	evangelic	begin_primary	housewife	0	0	0	0	0	0	1	0	0	0	0	0	0	block metal_sheet	1	0	0	0	1	0	0	ceramic	0	0	0	0	1	0	electricity drinkable_wate bath	1	1	1	0	0	0	gas_stove fridge radio television	1	1	1	1
G222	12	218	01.06.2018	10:07:00.000-05	poptun	mestizo	catholic	begin_sup	housewife student	0	0	0	0	0	0	1	1	0	0	0	0	0	block foundations	1	0	0	0	0	1	0	soil cement ceramic	1	0	1	0	1	0	electricity drinkable_wate bath	1	1	1	0	0	0	gas_stove radio television	1	0	1	1
G223	13	386	01.06.2018	10:26:00.000-05	poptun	mestizo	evangelic	none	housewife	0	0	0	0	0	0	1	0	0	0	0	0	0	block wood metal_sheet	1	1	0	0	1	0	0	cement ceramic	0	0	1	0	1	0	electricity drinkable_wate bath toilets	1	1	1	1	0	0	fridge	0	1	0	0
G224	14	25	01.06.2018	11:03:00.000-05	poptun	mestizo	catholic	none	other	0	0	0	0	0	0	0	0	0	0	0	1	0	block metal_sheet	1	0	0	0	1	0	0	ceramic	0	0	0	0	1	0	electricity drinkable_wate bath	1	1	1	0	0	0	gas_stove fridge radio television	1	1	1	1
G225	14	117	01.06.2018	11:14:00.000-05	poptun	mestizo	catholic	none	other	0	0	0	0	0	0	0	0	0	0	0	1	0	block metal_sheet	1	0	0	0	1	0	0	ceramic	0	0	0	0	1	0	electricity drinkable_wate bath	1	1	1	0	0	0	gas_stove fridge radio television	1	1	1	1
G226	P-005	253	31.05.2018	09:22:00.000-06	poptun	mestizo	catholic	begin_primary	seller	0	0	0	0	1	0	0	0	0	0	0	0	0	block wood palm metal_sheet	1	1	0	1	1	0	0	soil cement granite	1	0	1	1	0	0	electricity drinkable_wate bath	1	1	1	0	0	0	gas_stove fridge radio television	1	1	1	1
G227	P-006	62	31.05.2018	10:03:00.000-06	poptun	mestizo	evangelic	finish_primary	housewife	0	0	0	0	0	0	1	0	0	0	0	0	0	block wood metal_sheet	1	1	0	0	1	0	0	soil cement	1	0	1	0	0	0	electricity drinkable_wate bath	1	1	1	0	0	0	gas_stove fridge	1	1	0	0
G228	P-006	54	31.05.2018	10:11:00.000-06	poptun	mestizo	evangelic	finish_primary	housewife	0	0	0	0	0	0	1	0	0	0	0	0	0	block wood metal_sheet	1	1	0	0	1	0	0	soil cement	1	0	1	0	0	0	electricity drinkable_wate bath	1	1	1	0	0	0	gas_stove fridge	1	1	0	0
G229	26	105	31.05.2018	10:29:00.000-06	poptun	mestizo	evangelic	none	other	0	0	0	0	0	0	0	0	0	0	0	1	0	block wood metal_sheet	1	1	0	0	1	0	0	soil cement	1	0	1	0	0	0	electricity drinkable_wate toilets	1	1	0	1	0	0	gas_stove fridge television	1	1	0	1
G230	26	265	31.05.2018	10:38:00.000-06	poptun	mestizo	evangelic	none	other	0	0	0	0	0	0	0	0	0	0	0	1	0	block wood metal_sheet	1	1	0	0	1	0	0	soil cement	1	0	1	0	0	0	electricity drinkable_wate toilets	1	1	0	1	0	0	gas_stove fridge television	1	1	0	1
G231	27	318	31.05.2018	11:00:00.000-06	poptun	mestizo	catholic	none	construction	0	0	0	1	0	0	0	0	0	0	0	0	0	block wood metal_sheet	1	1	0	0	1	0	0	soil cement	1	0	1	0	0	0	toilets	0	0	0	1	0	0
G232	27	305	31.05.2018	11:10:00.000-06	poptun	mestizo	catholic	none	construction	0	0	0	1	0	0	0	0	0	0	0	0	0	block wood metal_sheet	1	1	0	0	1	0	0	soil cement	1	0	1	0	0	0	toilets	0	0	0	1	0	0
G233	27	107	31.05.2018	11:14:00.000-06	poptun	mestizo	catholic	none	construction	0	0	0	1	0	0	0	0	0	0	0	0	0	block wood metal_sheet	1	1	0	0	1	0	0	soil cement	1	0	1	0	0	0	toilets	0	0	0	1	0	0
G234	27	230	31.05.2018	11:17:00.000-06	poptun	mestizo	catholic	none	construction	0	0	0	1	0	0	0	0	0	0	0	0	0	block wood metal_sheet	1	1	0	0	1	0	0	soil cement	1	0	1	0	0	0	toilets	0	0	0	1	0	0
G235	28	188	31.05.2018	11:35:00.000-06	poptun	mestizo	adventist	begin_primary	professional	0	0	0	0	0	1	0	0	0	0	0	0	0	block wood metal_sheet	1	1	0	0	1	0	0	soil cement	1	0	1	0	0	0	electricity bath	1	0	1	0	0	0	gas_stove fridge	1	1	0	0
G236	28	329	31.05.2018	11:44:00.000-06	poptun	mestizo	adventist	begin_primary	professional	0	0	0	0	0	1	0	0	0	0	0	0	0	block wood metal_sheet	1	1	0	0	1	0	0	soil cement	1	0	1	0	0	0	electricity bath	1	0	1	0	0	0	gas_stove fridge	1	1	0	0
G237	290	236	31.05.2018	12:02:00.000-06	poptun	mestizo	evangelic	begin_primary	housewife	0	0	0	0	0	0	1	0	0	0	0	0	0	block wood metal_sheet	1	1	0	0	1	0	0	cement	0	0	1	0	0	0	electricity drinkable_wate bath	1	1	1	0	0	0	gas_stove fridge radio television	1	1	1	1
G238	30	129	31.05.2018	14:49:00.000-06	poptun	mestizo	evangelic	begin_profess	housewife	0	0	0	0	0	0	1	0	0	0	0	0	0	block metal_sheet	1	0	0	0	1	0	0	ceramic	0	0	0	0	1	0	electricity drinkable_wate bath	1	1	1	0	0	0	gas_stove fridge radio television	1	1	1	1
G239	31	238	31.05.2018	15:11:00.000-06	poptun	mestizo	evangelic	finish_profess	professional	0	0	0	0	0	1	0	0	0	0	0	0	0	block metal_sheet	1	0	0	0	1	0	0	cement	0	0	1	0	0	0	electricity drinkable_wate bath	1	1	1	0	0	0	gas_stove fridge radio television microwave	1	1	1	1
G240	31	350			poptun	mestizo	evangelic	finish_profess	professional	0	0	0	0	0	1	0	0	0	0	0	0	0	block metal_sheet	1	0	0	0	1	0	0	cement	0	0	1	0	0	0	electricity drinkable_wate bath	1	1	1	0	0	0	gas_stove fridge radio television microwave	1	1	1	1
G241	32	60	31.05.2018	15:52:00.000-06	poptun	mestizo	evangelic	begin_primary	other	0	0	0	0	0	0	0	0	0	0	0	1	0	block metal_sheet	1	0	0	0	1	0	0	cement	0	0	1	0	0	0	electricity drinkable_wate bath	1	1	1	0	0	0	gas_stove fridge radio television microwave	1	1	1	1
G242	33	164	31.05.2018	16:08:00.000-06	poptun	mestizo	evangelic	begin_primary	other	0	0	0	0	0	0	0	0	0	0	0	1	0	block metal_sheet	1	0	0	0	1	0	0	cement ceramic	0	0	1	0	1	0	electricity drinkable_wate bath	1	1	1	0	0	0	gas_stove fridge radio television microwave	1	1	1	1
G243	33	204	31.05.2018	16:23:00.000-06	poptun	mestizo	evangelic	begin_primary	other	0	0	0	0	0	0	0	0	0	0	0	1	0	block metal_sheet	1	0	0	0	1	0	0	cement ceramic	0	0	1	0	1	0	electricity drinkable_wate bath	1	1	1	0	0	0	gas_stove fridge radio television microwave	1	1	1	1
G244	34	388	31.05.2018	17:04:00.000-06	poptun	mestizo	evangelic	finish_seconda	other	0	0	0	0	0	0	0	0	0	0	0	1	0	block wood metal_sheet	1	1	0	0	1	0	0	cement	0	0	1	0	0	0	electricity drinkable_wate bath	1	1	1	0	0	0	gas_stove fridge radio television microwave	1	1	1	1
G245	35	200	31.05.2018	17:25:00.000-06	poptun	mestizo	catholic	finish_sup	professional	0	0	0	0	0	1	0	0	0	0	0	0	0	block wood metal_sheet	1	1	0	0	1	0	0	cement ceramic	0	0	1	0	1	0	electricity drinkable_wate bath	1	1	1	0	0	0	gas_stove fridge radio television microwave	1	1	1	1
G246	36	208	31.05.2018	17:57:00.000-06	poptun	mestizo	evangelic	begin_primary	other	0	0	0	0	0	0	0	0	0	0	0	1	0	block wood metal_sheet	1	1	0	0	1	0	0	cement	0	0	1	0	0	0	electricity drinkable_wate bath	1	1	1	0	0	0	gas_stove television	1	0	0	1
G247	36	55	31.05.2018	18:09:00.000-06	poptun	mestizo	evangelic	begin_primary	other	0	0	0	0	0	0	0	0	0	0	0	1	0	block wood metal_sheet	1	1	0	0	1	0	0	cement	0	0	1	0	0	0	electricity drinkable_wate bath	1	1	1	0	0	0	gas_stove television	1	0	0	1
G248	37	281	01.06.2018	09:24:00.000-06	poptun	mestizo	evangelic	none	housewife	0	0	0	0	0	0	1	0	0	0	0	0	0	block wood metal_sheet	1	1	0	0	1	0	0	soil ceramic	1	0	0	0	1	0	electricity drinkable_wate bath	1	1	1	0	0	0	gas_stove fridge television	1	1	0	1
G249	37	341	01.06.2018	09:35:00.000-06	poptun	mestizo	evangelic	none	housewife	0	0	0	0	0	0	1	0	0	0	0	0	0	block wood metal_sheet	1	1	0	0	1	0	0	soil ceramic	1	0	0	0	1	0	electricity drinkable_wate bath	1	1	1	0	0	0	gas_stove fridge television	1	1	0	1
G250	38	331	01.06.2018	10:15:00.000-06	poptun	mestizo	evangelic	finish_primary	seller	0	0	0	0	1	0	0	0	0	0	0	0	0	block wood metal_sheet	1	1	0	0	1	0	0	cement	0	0	1	0	0	0	electricity drinkable_wate bath	1	1	1	0	0	0	gas_stove fridge radio television	1	1	1	1
G251	15	160	01.06.2018	11:55:00.000-06	poptun	mestizo	catholic	finish_profess	housewife	0	0	0	0	0	0	1	0	0	0	0	0	0	block foundations	1	0	0	0	0	1	0	cement ceramic	0	0	1	0	1	0	electricity drinkable_wate bath	1	1	1	0	0	0	gas_stove fridge radio television	1	1	1	1
G252	15	202	01.06.2018	12:12:00.000-05	poptun	mestizo	catholic	finish_profess	housewife	0	0	0	0	0	0	1	0	0	0	0	0	0	block foundations	1	0	0	0	0	1	0	cement ceramic	0	0	1	0	1	0	electricity drinkable_wate bath	1	1	1	0	0	0	gas_stove fridge radio television	1	1	1	1
G253	16	310			poptun
G254	17	337	01.06.2018	15:21:00.000-05	poptun	mestizo	evangelic	begin_seconda	housewife	0	0	0	0	0	0	1	0	0	0	0	0	0	block foundations	1	0	0	0	0	1	0	ceramic	0	0	0	0	1	0	electricity drinkable_wate bath	1	1	1	0	0	0	gas_stove fridge	1	1	0	0
G255	17	102	01.06.2018	15:33:00.000-05	poptun	mestizo	evangelic	begin_seconda	housewife	0	0	0	0	0	0	1	0	0	0	0	0	0	block foundations	1	0	0	0	0	1	0	ceramic	0	0	0	0	1	0	electricity drinkable_wate bath	1	1	1	0	0	0	gas_stove fridge	1	1	0	0
G256	18	284	01.06.2018	16:07:00.000-05	poptun	mestizo	catholic	finish_profess	seller	0	0	0	0	1	0	0	0	0	0	0	0	0	block wood metal_sheet	1	1	0	0	1	0	0	cement	0	0	1	0	0	0	electricity drinkable_wate toilets	1	1	0	1	0	0	gas_stove radio television microwave	1	0	1	1
G257	19	387	01.06.2018	17:25:00.000-05	poptun	mestizo	catholic	finish_profess	other	0	0	0	0	0	0	0	0	0	0	0	1	0	block foundations	1	0	0	0	0	1	0	cement ceramic	0	0	1	0	1	0	electricity drinkable_wate bath	1	1	1	0	0	0	gas_stove fridge radio television microwave	1	1	1	1
G258	19	335	01.06.2018	17:47:00.000-05	poptun	mestizo	catholic	finish_profess	other	0	0	0	0	0	0	0	0	0	0	0	1	0	block foundations	1	0	0	0	0	1	0	cement ceramic	0	0	1	0	1	0	electricity drinkable_wate bath	1	1	1	0	0	0	gas_stove fridge radio television microwave	1	1	1	1
G259	20	384	01.06.2018	18:15:00.000-05	poptun	mestizo	evangelic	none	other	0	0	0	0	0	0	0	0	0	0	0	1	0	wood metal_sheet	0	1	0	0	1	0	0	soil	1	0	0	0	0	0	drinkable_wate toilets	0	1	0	1	0	0	radio television	0	0	1	1
G260	20	145	01.06.2018	18:25:00.000-05	poptun	mestizo	evangelic	none	other	0	0	0	0	0	0	0	0	0	0	0	1	0	wood metal_sheet	0	1	0	0	1	0	0	soil	1	0	0	0	0	0	drinkable_wate toilets	0	1	0	1	0	0	radio television	0	0	1	1
G261	21	313	02.06.2018	09:27:00.000-05	poptun	mestizo	catholic	finish_profess	professional	0	0	0	0	0	1	0	0	0	0	0	0	0	block metal_sheet foundations	1	0	0	0	1	1	0	cement ceramic	0	0	1	0	1	0	electricity drinkable_wate bath	1	1	1	0	0	0	gas_stove fridge radio television	1	1	1	1
G262	22	377	02.06.2018	10:31:00.000-05	poptun	mestizo	evangelic	finish_seconda	student	0	0	0	0	0	0	0	1	0	0	0	0	0	block foundations	1	0	0	0	0	1	0	cement	0	0	1	0	0	0	electricity drinkable_wate bath	1	1	1	0	0	0	gas_stove fridge television microwave	1	1	0	1
G263	23	340	02.06.2018	10:53:00.000-05	poptun	mestizo	evangelic	begin_profess	other	0	0	0	0	0	0	0	0	0	0	0	1	0	block metal_sheet	1	0	0	0	1	0	0	soil cement	1	0	1	0	0	0	electricity drinkable_wate bath	1	1	1	0	0	0	gas_stove fridge television	1	1	0	1
G264	24	232	02.06.2018	11:04:00.000-05	poptun	mestizo	evangelic	finish_primary	construction	0	0	0	1	0	0	0	0	0	0	0	0	0	block wood metal_sheet	1	1	0	0	1	0	0	cement	0	0	1	0	0	0	electricity drinkable_wate bath	1	1	1	0	0	0	gas_stove fridge radio television	1	1	1	1
G265	25	142	02.06.2018	15:40:00.000-05	poptun	mestizo	catholic	finish_primary	construction other	0	0	0	1	0	0	0	0	0	0	0	1	0	block palm	1	0	0	1	0	0	0	cement	0	0	1	0	0	0	electricity drinkable_wate bath	1	1	1	0	0	0	gas_stove fridge television	1	1	0	1
G266	25	212	02.06.2018	15:28:00.000-05	poptun	mestizo	catholic	finish_primary	construction other	0	0	0	1	0	0	0	0	0	0	0	1	0	block palm	1	0	0	1	0	0	0	cement	0	0	1	0	0	0	electricity drinkable_wate bath	1	1	1	0	0	0	gas_stove fridge television	1	1	0	1
G267	260	354	02.06.2018	16:09:00.000-05	poptun	mestizo	evangelic	finish_profess	other	0	0	0	0	0	0	0	0	0	0	0	1	0	block metal_sheet	1	0	0	0	1	0	0	cement ceramic	0	0	1	0	1	0	electricity drinkable_wate bath	1	1	1	0	0	0	gas_stove fridge radio television	1	1	1	1
G268	270	346	02.06.2018	17:08:00.000-05	poptun	mestizo	evangelic	finish_profess	seller	0	0	0	0	1	0	0	0	0	0	0	0	0	block metal_sheet	1	0	0	0	1	0	0	cement	0	0	1	0	0	0	electricity drinkable_wate bath	1	1	1	0	0	0	gas_stove fridge television microwave	1	1	0	1
G269	280	112	02.06.2018	17:20:00.000-06	poptun	mestizo	evangelic	finish_seconda	student housemaid	0	0	0	0	0	0	0	1	1	0	0	0	0	block metal_sheet foundations	1	0	0	0	1	1	0	cement	0	0	1	0	0	0	electricity drinkable_wate bath	1	1	1	0	0	0	gas_stove fridge television	1	1	0	1
G270	280	146	02.06.2018	17:31:00.000-05	poptun	mestizo	evangelic	finish_seconda	student housemaid	0	0	0	0	0	0	0	1	1	0	0	0	0	block metal_sheet foundations	1	0	0	0	1	1	0	cement	0	0	1	0	0	0	electricity drinkable_wate bath	1	1	1	0	0	0	gas_stove fridge television	1	1	0	1
G271	280	110	02.06.2018	17:35:00.000-05	poptun	mestizo	evangelic	finish_seconda	student housemaid	0	0	0	0	0	0	0	1	1	0	0	0	0	block metal_sheet foundations	1	0	0	0	1	1	0	cement	0	0	1	0	0	0	electricity drinkable_wate bath	1	1	1	0	0	0	gas_stove fridge television	1	1	0	1
G272	29	325	02.06.2018	18:13:00.000-05	poptun	mestizo	evangelic	finish_primary	seller	0	0	0	0	1	0	0	0	0	0	0	0	0	block metal_sheet	1	0	0	0	1	0	0	soil cement	1	0	1	0	0	0	electricity drinkable_wate bath	1	1	1	0	0	0	gas_stove fridge radio television	1	1	1	1
G273	29	184	02.06.2018	18:22:00.000-05	poptun	mestizo	evangelic	finish_primary	seller	0	0	0	0	1	0	0	0	0	0	0	0	0	block metal_sheet	1	0	0	0	1	0	0	soil cement	1	0	1	0	0	0	electricity drinkable_wate bath	1	1	1	0	0	0	gas_stove fridge radio television	1	1	1	1
G274	300	323	02.06.2018	18:26:00.000-05	poptun	mestizo	catholic	finish_profess	other	0	0	0	0	0	0	0	0	0	0	0	1	0	block metal_sheet	1	0	0	0	1	0	0	cement	0	0	1	0	0	0	electricity drinkable_wate bath	1	1	1	0	0	0	gas_stove fridge television	1	1	0	1
G276	39	372	01.06.2018	10:36:00.000-06	poptun	mestizo	evangelic	none	agriculture	1	0	0	0	0	0	0	0	0	0	0	0	0	block wood metal_sheet	1	1	0	0	1	0	0	soil cement	1	0	1	0	0	0	electricity drinkable_wate toilets	1	1	0	1	0	0
G277	40	109	01.06.2018	10:54:00.000-06	poptun	mestizo	evangelic	begin_sup	seller	0	0	0	0	1	0	0	0	0	0	0	0	0	block wood metal_sheet	1	1	0	0	1	0	0	cement	0	0	1	0	0	0	electricity drinkable_wate bath	1	1	1	0	0	0	gas_stove fridge radio television microwave	1	1	1	1
G278	40	162	01.06.2018	11:04:00.000-06	poptun	mestizo	evangelic	begin_sup	seller	0	0	0	0	1	0	0	0	0	0	0	0	0	block wood metal_sheet	1	1	0	0	1	0	0	cement	0	0	1	0	0	0	electricity drinkable_wate bath	1	1	1	0	0	0	gas_stove fridge radio television microwave	1	1	1	1
G279	41	56	01.06.2018	11:22:00.000-06	poptun	mestizo	evangelic	begin_primary	housewife	0	0	0	0	0	0	1	0	0	0	0	0	0	block metal_sheet	1	0	0	0	1	0	0	cement	0	0	1	0	0	0	electricity drinkable_wate bath	1	1	1	0	0	0	gas_stove fridge radio television microwave	1	1	1	1
G280	41	295	01.06.2018	11:33:00.000-06	poptun	mestizo	evangelic	begin_primary	housewife	0	0	0	0	0	0	1	0	0	0	0	0	0	block metal_sheet	1	0	0	0	1	0	0	cement	0	0	1	0	0	0	electricity drinkable_wate bath	1	1	1	0	0	0	gas_stove fridge radio television microwave	1	1	1	1
G281	42	196	01.06.2018	12:33:00.000-06	poptun	maya	catholic	finish_profess	professional	0	0	0	0	0	1	0	0	0	0	0	0	0	block metal_sheet	1	0	0	0	1	0	0	cement	0	0	1	0	0	0	electricity drinkable_wate bath	1	1	1	0	0	0	gas_stove fridge radio television	1	1	1	1
G282	42	101	01.06.2018	12:45:00.000-06	poptun	maya	catholic	finish_profess	professional	0	0	0	0	0	1	0	0	0	0	0	0	0	block metal_sheet	1	0	0	0	1	0	0	cement	0	0	1	0	0	0	electricity drinkable_wate bath	1	1	1	0	0	0	gas_stove fridge radio television	1	1	1	1
G283	43	282	01.06.2018	12:18:00.000-06	poptun	maya	evangelic	none	housewife	0	0	0	0	0	0	1	0	0	0	0	0	0	wood metal_sheet	0	1	0	0	1	0	0	soil	1	0	0	0	0	0	drinkable_wate toilets	0	1	0	1	0	0
G284	43	249	01.06.2018	12:27:00.000-06	poptun	maya	evangelic	none	housewife	0	0	0	0	0	0	1	0	0	0	0	0	0	wood metal_sheet	0	1	0	0	1	0	0	soil	1	0	0	0	0	0	drinkable_wate toilets	0	1	0	1	0	0
G285	44	300	01.06.2018	15:19:00.000-06	poptun	mestizo	catholic	begin_sup	professional	0	0	0	0	0	1	0	0	0	0	0	0	0	block wood metal_sheet	1	1	0	0	1	0	0	cement granite	0	0	1	1	0	0	electricity drinkable_wate bath	1	1	1	0	0	0	gas_stove fridge radio television microwave	1	1	1	1
G286	44	390			poptun	mestizo	catholic	begin_sup	professional	0	0	0	0	0	1	0	0	0	0	0	0	0	block wood metal_sheet	1	1	0	0	1	0	0	cement granite	0	0	1	1	0	0	electricity drinkable_wate bath	1	1	1	0	0	0	gas_stove fridge radio television microwave	1	1	1	1
G287	45	181	01.06.2018	15:59:00.000-06	poptun	mestizo	catholic	none	housewife	0	0	0	0	0	0	1	0	0	0	0	0	0	block wood metal_sheet	1	1	0	0	1	0	0	soil cement	1	0	1	0	0	0	electricity drinkable_wate toilets	1	1	0	1	0	0	gas_stove fridge radio television microwave	1	1	1	1
G288	45	23	01.06.2018	16:14:00.000-06	poptun	mestizo	catholic	none	housewife	0	0	0	0	0	0	1	0	0	0	0	0	0	block wood metal_sheet	1	1	0	0	1	0	0	soil cement	1	0	1	0	0	0	electricity drinkable_wate toilets	1	1	0	1	0	0	gas_stove fridge radio television microwave	1	1	1	1
G289	46	131	01.06.2018	16:51:00.000-06	poptun	mestizo	none	finish_seconda	housewife	0	0	0	0	0	0	1	0	0	0	0	0	0	block wood palm	1	1	0	1	0	0	0	wood	0	1	0	0	0	0	electricity drinkable_wate bath	1	1	1	0	0	0	gas_stove television	1	0	0	1
G290	47	157	01.06.2018	17:16:00.000-06	poptun	mestizo	evangelic	none	housewife	0	0	0	0	0	0	1	0	0	0	0	0	0	block wood metal_sheet	1	1	0	0	1	0	0	cement	0	0	1	0	0	0	electricity drinkable_wate bath	1	1	1	0	0	0	gas_stove fridge television microwave	1	1	0	1
G291	47	316	01.06.2018	17:26:00.000-06	poptun	mestizo	evangelic	none	housewife	0	0	0	0	0	0	1	0	0	0	0	0	0	block wood metal_sheet	1	1	0	0	1	0	0	cement	0	0	1	0	0	0	electricity drinkable_wate bath	1	1	1	0	0	0	gas_stove fridge television microwave	1	1	0	1
G292	48	231	01.06.2018	17:39:00.000-06	poptun	mestizo	catholic	none	housewife	0	0	0	0	0	0	1	0	0	0	0	0	0	block wood metal_sheet	1	1	0	0	1	0	0	cement	0	0	1	0	0	0	electricity drinkable_wate bath	1	1	1	0	0	0	gas_stove fridge television	1	1	0	1
G293	48	51	01.06.2018	17:46:00.000-06	poptun	mestizo	catholic	none	housewife	0	0	0	0	0	0	1	0	0	0	0	0	0	block wood metal_sheet	1	1	0	0	1	0	0	cement	0	0	1	0	0	0	electricity drinkable_wate bath	1	1	1	0	0	0	gas_stove fridge television	1	1	0	1
G294	48	209	01.06.2018	17:56:00.000-06	poptun	mestizo	catholic	none	housewife	0	0	0	0	0	0	1	0	0	0	0	0	0	block wood metal_sheet	1	1	0	0	1	0	0	cement	0	0	1	0	0	0	electricity drinkable_wate bath	1	1	1	0	0	0	gas_stove fridge television	1	1	0	1
G295	48	114	01.06.2018	18:02:00.000-06	poptun	mestizo	catholic	none	housewife	0	0	0	0	0	0	1	0	0	0	0	0	0	block wood metal_sheet	1	1	0	0	1	0	0	cement	0	0	1	0	0	0	electricity drinkable_wate bath	1	1	1	0	0	0	gas_stove fridge television	1	1	0	1
G296	48	128	01.06.2018	18:08:00.000-06	poptun	mestizo	catholic	none	housewife	0	0	0	0	0	0	1	0	0	0	0	0	0	block wood metal_sheet	1	1	0	0	1	0	0	cement	0	0	1	0	0	0	electricity drinkable_wate bath	1	1	1	0	0	0	gas_stove fridge television	1	1	0	1
G297	49	154	02.06.2018	09:34:00.000-06	poptun	mestizo	evangelic	finish_seconda	housewife	0	0	0	0	0	0	1	0	0	0	0	0	0	block metal_sheet	1	0	0	0	1	0	0	cement	0	0	1	0	0	0	electricity bath	1	0	1	0	0	0	gas_stove fridge radio television	1	1	1	1
G298	50	225	02.06.2018	09:54:00.000-06	poptun	mestizo	catholic	finish_profess	housewife	0	0	0	0	0	0	1	0	0	0	0	0	0	block palm	1	0	0	1	0	0	0	cement	0	0	1	0	0	0	electricity drinkable_wate toilets	1	1	0	1	0	0	gas_stove radio television	1	0	1	1
G299	50	125	02.06.2018	10:08:00.000-06	poptun	mestizo	catholic	finish_profess	housewife	0	0	0	0	0	0	1	0	0	0	0	0	0	block palm	1	0	0	1	0	0	0	cement	0	0	1	0	0	0	electricity drinkable_wate toilets	1	1	0	1	0	0	gas_stove radio television	1	0	1	1
G300	51	312	02.06.2018	10:36:00.000-06	poptun	mestizo	catholic	begin_primary	construction	0	0	0	1	0	0	0	0	0	0	0	0	0	block metal_sheet	1	0	0	0	1	0	0	cement	0	0	1	0	0	0	electricity drinkable_wate toilets	1	1	0	1	0	0	gas_stove radio television	1	0	1	1
G301	51	321	02.06.2018	10:48:00.000-06	poptun	mestizo	catholic	begin_primary	construction	0	0	0	1	0	0	0	0	0	0	0	0	0	block metal_sheet	1	0	0	0	1	0	0	cement	0	0	1	0	0	0	electricity drinkable_wate toilets	1	1	0	1	0	0	gas_stove radio television	1	0	1	1
G302	51	336	02.06.2018	10:52:00.000-06	poptun	mestizo	catholic	begin_primary	construction	0	0	0	1	0	0	0	0	0	0	0	0	0	block metal_sheet	1	0	0	0	1	0	0	cement	0	0	1	0	0	0	electricity drinkable_wate toilets	1	1	0	1	0	0	gas_stove radio television	1	0	1	1
G303	52	174	02.06.2018	11:11:00.000-06	poptun	mestizo	catholic	begin_sup	professional	0	0	0	0	0	1	0	0	0	0	0	0	0	wood metal_sheet	0	1	0	0	1	0	0	cement	0	0	1	0	0	0	electricity drinkable_wate bath	1	1	1	0	0	0	gas_stove fridge radio television	1	1	1	1
G304	53	180	02.06.2018	11:13:00.000-06	poptun	mestizo	evangelic	begin_primary	housewife	0	0	0	0	0	0	1	0	0	0	0	0	0	block metal_sheet	1	0	0	0	1	0	0	cement	0	0	1	0	0	0	electricity drinkable_wate bath	1	1	1	0	0	0
G305	54	286	02.06.2018	11:54:00.000-06	poptun	mestizo	evangelic	begin_primary	other	0	0	0	0	0	0	0	0	0	0	0	1	0	block metal_sheet	1	0	0	0	1	0	0	cement	0	0	1	0	0	0	electricity drinkable_wate bath	1	1	1	0	0	0	gas_stove fridge television microwave	1	1	0	1
G306	55	366	02.06.2018	15:17:00.000-06	poptun	mestizo	evangelic	finish_profess	housewife	0	0	0	0	0	0	1	0	0	0	0	0	0	block metal_sheet	1	0	0	0	1	0	0	cement	0	0	1	0	0	0	electricity drinkable_wate bath	1	1	1	0	0	0	gas_stove fridge radio television	1	1	1	1
G307	56	201	02.06.2018	15:34:00.000-06	poptun	mestizo	evangelic	begin_primary	housewife	0	0	0	0	0	0	1	0	0	0	0	0	0	block metal_sheet	1	0	0	0	1	0	0	cement	0	0	1	0	0	0	electricity toilets	1	0	0	1	0	0	fridge radio television	0	1	1	1
G308	56	395	02.06.2018	15:45:00.000-06	poptun	mestizo	evangelic	begin_primary	housewife	0	0	0	0	0	0	1	0	0	0	0	0	0	block metal_sheet	1	0	0	0	1	0	0	cement	0	0	1	0	0	0	electricity toilets	1	0	0	1	0	0	fridge radio television	0	1	1	1
G309	57	361	02.06.2018	15:57:00.000-06	poptun	mestizo	evangelic	begin_sup	student	0	0	0	0	0	0	0	1	0	0	0	0	0	block foundations	1	0	0	0	0	1	0	ceramic	0	0	0	0	1	0	electricity bath	1	0	1	0	0	0	gas_stove fridge radio television	1	1	1	1
G310	58	299	02.06.2018	16:23:00.000-06	poptun	mestizo	evangelic	begin_primary	other	0	0	0	0	0	0	0	0	0	0	0	1	0	block metal_sheet	1	0	0	0	1	0	0	soil	1	0	0	0	0	0	electricity drinkable_wate toilets	1	1	0	1	0	0	gas_stove radio television	1	0	1	1
G311	58	222	02.06.2018	16:36:00.000-06	poptun	mestizo	evangelic	begin_primary	other	0	0	0	0	0	0	0	0	0	0	0	1	0	block metal_sheet	1	0	0	0	1	0	0	soil	1	0	0	0	0	0	electricity drinkable_wate toilets	1	1	0	1	0	0	gas_stove radio television	1	0	1	1
G312	59	227	02.06.2018	16:51:00.000-06	poptun	mestizo	catholic	begin_primary	agriculture	1	0	0	0	0	0	0	0	0	0	0	0	0	wood metal_sheet	0	1	0	0	1	0	0	soil	1	0	0	0	0	0	electricity drinkable_wate bath toilets	1	1	1	1	0	0	gas_stove	1	0	0	0
G313	60	348	02.06.2018	17:29:00.000-06	poptun	mestizo	evangelic	begin_primary	agriculture	1	0	0	0	0	0	0	0	0	0	0	0	0	wood palm	0	1	0	1	0	0	0	soil	1	0	0	0	0	0	electricity drinkable_wate	1	1	0	0	0	0	television	0	0	0	1
G314	60	278	02.06.2018	17:40:00.000-06	poptun	mestizo	evangelic	begin_primary	agriculture	1	0	0	0	0	0	0	0	0	0	0	0	0	wood palm	0	1	0	1	0	0	0	soil	1	0	0	0	0	0	electricity drinkable_wate	1	1	0	0	0	0	television	0	0	0	1
G315	61	309	02.06.2018	17:55:00.000-06	poptun	mestizo	evangelic	begin_primary	construction	0	0	0	1	0	0	0	0	0	0	0	0	0	wood metal_sheet	0	1	0	0	1	0	0	soil	1	0	0	0	0	0	electricity drinkable_wate toilets	1	1	0	1	0	0	radio television	0	0	1	1
G316	62	119	02.06.2018	18:39:00.000-06	poptun	mestizo	evangelic	begin_primary	worker	0	0	0	0	0	0	0	0	0	1	0	0	0	block wood palm	1	1	0	1	0	0	0	soil	1	0	0	0	0	0	electricity drinkable_wate toilets	1	1	0	1	0	0	radio television	0	0	1	1
G317	62	398	02.06.2018	18:47:00.000-06	poptun	mestizo	evangelic	begin_primary	worker	0	0	0	0	0	0	0	0	0	1	0	0	0	block wood palm	1	1	0	1	0	0	0	soil	1	0	0	0	0	0	electricity drinkable_wate toilets	1	1	0	1	0	0	radio television	0	0	1	1
G318	62	122	02.06.2018	18:51:00.000-06	poptun	mestizo	evangelic	begin_primary	worker	0	0	0	0	0	0	0	0	0	1	0	0	0	block wood palm	1	1	0	1	0	0	0	soil	1	0	0	0	0	0	electricity drinkable_wate toilets	1	1	0	1	0	0	radio television	0	0	1	1
[truncated: 30 more columns]
