# Supplementary material for: Predictors of free-roaming domestic dogs' contact network centrality and their relevance for rabies control
Source: Sci Rep. 2021 Jun 18;11:12898. doi: 10.1038/s41598-021-92308-7 (PMC8213792; doi:10.1038/s41598-021-92308-7)
Supplement: Supplementary file 4 — Supplementary Information 4. [file 41598_2021_92308_MOESM4_ESM.csv]

dog_id	household_ID	gcs_num	date	time_start_gcs	village_house	ethnie	religion	school_level	monthy_income	spec_religion	spec_education	sex_dog	age_dog	castration	castration_how	breed	bcs	freeroam	time_freeroam	keep_reason	keep_reason/guardian	keep_reason/pet	keep_reason/shepherd	keep_reason/source_meat	keep_reason/hunting	keep_reason/sell	keep_reason/other
FT1-001	H-001	369	27.07.2018	10:05:00.000+01	Habi	Krowe	catholic	university	level_4			female	12	no		local_breed	3	yes		guardian pet	1	1	0	0	0	0	0
FT1-002	H-001	378	27.07.2018	08:13:00.000+02	Habi	Krowe	catholic	university	level_4			female	12	no		local_breed	3	yes	always	guardian pet	1	1	0	0	0	0	0
FT1-003	H-002	272	27.07.2018	08:45:00.000+01	Habi	Lembata	catholic	university	level_4			male	8	no		local_breed	3	no		source_meat	0	0	0	1	0	0	0
FT1-004	H-003	52	27.07.2018	09:20:00.000+01	Habi	Para	catholic	senior_high	level_3			female	6	no		local_breed	3	yes	always	guardian	1	0	0	0	0	0	0
FT1-005	H-004	301	27.07.2018	09:50:00.000+02	Habi	Krowe	catholic	university	level_4			female	96	no		local_breed	3	yes	always	guardian pet	1	1	0	0	0	0	0
FT1-006	H-004	380	27.07.2018	11:00:00.000+02	Habi	Krowe	catholic	university	level_4			female	36	no		local_breed	3	yes	always	guardian pet	1	1	0	0	0	0	0
FT1-007	H-004	144	27.07.2018	10:05:00.000+02	Habi	Krowe	catholic	university	level_4			female	60	no		local_breed	3	yes	always	guardian pet	1	1	0	0	0	0	0
FT1-008	H-004	60	27.07.2018	10:10:00.000+02	Habi	Krowe	catholic	university	level_4			female	6	no		local_breed	2	yes	always	guardian pet	1	1	0	0	0	0	0
FT1-009	H-005	161	27.07.2018	11:00:00.000+02	Habi	Krowe	catholic	elementary	level_3			female	24	no		local_breed	2	yes	always	guardian source_meat	1	0	0	1	0	0	0
FT1-010	H-006	308	27.07.2018	11:20:00.000+02	Habi	Krowe	catholic	senior_high	level_4			female	6	no		local_breed	2	yes	always	guardian source_meat	1	0	0	1	0	0	0
FT1-011	H-006	315	27.07.2018	11:30:00.000+02	Habi	Krowe	catholic	senior_high	level_4			female	6	no		local_breed	1	yes	always	guardian source_meat	1	0	0	1	0	0	0
FT1-012	H-006	152	27.07.2018	11:35:00.000+02	Habi	Krowe	catholic	senior_high	level_4			male	6	no		local_breed	2	yes	always	guardian source_meat	1	0	0	1	0	0	0
FT1-013	H-007	118	27.07.2018	12:15:00.000+02	Habi	Krowe	catholic	university	level_4			female	7	no		local_breed	3	yes	always	guardian	1	0	0	0	0	0	0
FT1-014	H-007	230	27.07.2018	12:25:00.000+01	Habi	Krowe	catholic	university	level_4			female	6	no		local_breed	3	yes	always	guardian	1	0	0	0	0	0	0
FT1-015	H-008	281	27.07.2018	16:27:00.000+02	Habi	Krowe	catholic	elementary	level_2			female	12	no		local_breed	3	yes	always	guardian source_meat	1	0	0	1	0	0	0
FT1-016	H-009	120	27.07.2018	16:45:00.000+02	Habi	Krowe	catholic	elementary	level_3			female	36	no		local_breed	3	yes	always	guardian source_meat	1	0	0	1	0	0	0
FT1-017	H-010	371	27.07.2018	17:35:00.000+01	Habi	Bali	hindu	university	level_4			male	12	yes	other	local_breed	4	yes	always	guardian pet	1	1	0	0	0	0	0
FT1-018	H-011	326	27.07.2018	18:00:00.000+02	Habi	Krowe	catholic	elementary	level_2			female	7	no		local_breed	3	yes	always	guardian pet	1	1	0	0	0	0	0
FT1-019	H-012	298	28.07.2018	09:35:00.000+02	Habi	Krowe	catholic	university	level_4			male	12	no		local_breed	3	yes	always	guardian pet	1	1	0	0	0	0	0
FT1-020	H-013	175	28.07.2018	10:00:00.000+02	Habi	Krowe	catholic	university	level_4			male	7	no			3	yes	always	guardian pet	1	1	0	0	0	0	0
FT1-021	H-014	279	28.07.2018	11:30:00.000+02	Habi	Makasar	catholic	senior_high	level_4			male	24	no		local_breed	3	yes	few_hours	guardian pet	1	1	0	0	0	0	0
FT1-022	H-015	145	28.07.2018	11:50:00.000+02	Habi	Krowe	catholic	elementary	level_3			male	6	no		local_breed	3	yes	few_hours	guardian pet	1	1	0	0	0	0	0
FT1-023	H-016	319	28.07.2018	12:00:00.000+01	Habi	Sabu	protestant	elementary	level_2			male	24	no		local_breed	4	yes	few_hours	guardian	1	0	0	0	0	0	0
FT1-024	H-017	186	28.07.2018	13:10:00.000+02	Habi	Sikka	catholic	senior_high	level_4			female	7	no		local_breed	3	yes	always	guardian pet	1	1	0	0	0	0	0
FT1-026	H-019	254	28.07.2018	12:25:00.000+02	Habi	Sikka	catholic	elementary	level_2			female	8	no		local_breed	2	yes	always	guardian	1	0	0	0	0	0	0
FT1-027	H-020	62	28.07.2018	11:40:00.000+02	Habi	Krowe	catholic	illiteracy	level_1			female	12	no		local_breed	3	yes	few_hours	guardian	1	0	0	0	0	0	0
FT1-029	H-022	128	28.07.2018	13:25:00.000+01	Habi	Lembata	catholic	senior_high	level_2			female	3	no		local_breed	3	yes	other	guardian pet	1	1	0	0	0	0	0
FT1-030	H-023	208	28.07.2018	13:45:00.000+02	Habi	Lembata	catholic	illiteracy	level_1			male	36	no		local_breed	3	yes	few_hours	guardian pet	1	1	0	0	0	0	0
FT1-031	H-024	263	28.07.2018	16:20:00.000+02	Habi	Krowe	catholic	university	level_4			female	7	no		local_breed	3	yes	always	guardian pet	1	1	0	0	0	0	0
FT1-032	H-024	318	28.07.2018	16:25:00.000+02	Habi	Krowe	catholic	university	level_4			female	36	no		local_breed	3	yes	always	guardian pet	1	1	0	0	0	0	0
FT1-033	H-024	359	28.07.2018	16:30:00.000+02	Habi	Krowe	catholic	university	level_4			male	7	no		local_breed	3	yes	always	guardian pet	1	1	0	0	0	0	0
FT1-034	H-025	248	28.07.2018	17:00:00.000+02	Habi	Krowe	catholic	elementary	level_1			male	8	no		local_breed	3	yes	always	guardian pet	1	1	0	0	0	0	0
FT1-035	H-013	188	28.07.2018	17:25:00.000+02	Habi	Krowe	catholic	university	level_4			male	7	no			3	yes	always	guardian pet	1	1	0	0	0	0	0
FT1-036	H-026	339	28.07.2018	17:45:00.000+02	Habi	Krowe	catholic	senior_high	level_4			male	12	no		local_breed	3	yes	always	guardian pet	1	1	0	0	0	0	0
FT1-037	H-026	180	28.07.2018	17:50:00.000+02	Habi	Krowe	catholic	senior_high	level_4			female	24	no		local_breed		yes	always	guardian	1	0	0	0	0	0	0
FT1-038	H-026	54	28.07.2018	18:00:00.000+02	Habi	Krowe	catholic	senior_high	level_4			female	7	no		local_breed	3	yes	always	guardian	1	0	0	0	0	0	0
FT1-039	H-026	231	27.08.2018	18:35:00.000+02:00	Habi	Krowe	catholic	senior_high	level_4			male	6	no		local_breed	3	yes	always	guardian	1	0	0	0	0	0	0
FT1-040	H-027	131	24.07.2018	18:46:00.000+02:00	Habi	Bajawa	catholic	university	level_4			male	10	no		local_breed	3	no	always	guardian pet	1	1	0	0	0	0	0
FT1-041	H-027	249	24.07.2018	17:20:00.000+02:00	Habi	Bajawa	catholic	university	level_4			male	10	no		local_breed	3	no	always	guardian pet	1	1	0	0	0	0	0
FT1-042	H-028	112	31.07.2018	06:20:00.000+08	Pogon	SIKKA	catholic	university	level_2			female	6	no		local_breed	3	yes	always	guardian	1	0	0	0	0	0	0
FT1-043	H-029	59	31.07.2018	06:53:00.000+08	Pogon	SIKKA	catholic	elementary	level_1			female	12	no		local_breed	3	yes	always	guardian	1	0	0	0	0	0	0
FT1-045	H-028	392	31.08.2018	07:05:00.000+08	Pogon	SIKKA	catholic	university	level_2			female	36	no		local_breed	3	yes	always	guardian	1	0	0	0	0	0	0
FT1-046	H-030	115	31.07.2018	07:11:00.000+08	Pogon	SIKKA	catholic	elementary	level_1			female	8	no		local_breed	2	yes	always	guardian	1	0	0	0	0	0	0
FT1-049	H-031	201	31.07.2018	07:38:00.000+08	Pogon	SIKKA	catholic	senior_high	level_2			male	7	no		local_breed	3	yes	always	guardian	1	0	0	0	0	0	0
FT1-050	H-032	395	31.07.2018	08:14:00.000+08	Pogon	SIKKA	catholic	elementary	level_2			female	12	no		local_breed	2	yes	always	guardian	1	0	0	0	0	0	0
FT1-052	H-033	157	31.07.2018	08:31:00.000+08	Pogon	SIKKA	catholic	senior_high	level_1			male	5	no		local_breed	2	yes	always	guardian	1	0	0	0	0	0	0
FT1-056	H-034	212	31.07.2018	11:36:00.000+08	Pogon	SIKKA	catholic	elementary	level_1			female	24	no		local_breed	2	no		guardian	1	0	0	0	0	0	0
FT1-057	H-035	325	31.07.2018	09:22:00.000+08	Pogon	SIKKA	catholic	elementary	level_1			female	48	no		local_breed	2	yes	always	guardian	1	0	0	0	0	0	0
FT1-058	H-036	104	31.07.2018	09:36:00.000+08	Pogon	SIKKA	catholic	elementary	level_1			female	12	no		local_breed	2	yes	always	guardian	1	0	0	0	0	0	0
FT1-059	H-035	350	31.07.2018	09:39:00.000+08	Pogon	SIKKA	catholic	elementary	level_1			female	48	no		local_breed	2	yes	always	guardian	1	0	0	0	0	0	0
FT1-060	H-035	109	31.07.2018	09:47:00.000+08	Pogon	SIKKA	catholic	elementary	level_1			male	12	no		local_breed	2	yes	always	guardian	1	0	0	0	0	0	0
FT1-061	H-037	305	31.07.2018	10:03:00.000+08	Pogon	SIKKA	catholic	elementary	level_1			female	24	no		local_breed	3	yes	always	guardian	1	0	0	0	0	0	0
FT1-065	H-039	288	31.07.2018	13:08:00.000+08	Pogon	SIKKA	catholic	elementary	level_1			male	11	no		local_breed	3	yes	always	guardian pet	1	1	0	0	0	0	0
FT1-066	H-040	247	31.07.2018	13:25:00.000+02	Pogon	Koker	catholic	elementary	level_1			female	11	no		local_breed	3	yes	always
FT1-067	H-041	164	31.07.2018	13:30:00.000+02	Pogon	Krowe	catholic	senior_high	level_1			male	7	no		local_breed	3	yes	always	guardian	1	0	0	0	0	0	0
FT1-068	H-042	51	31.07.2018	13:40:00.000+01	Pogon	Krowe	catholic	elementary	level_1			female	60	no		local_breed	2	yes	always	guardian	1	0	0	0	0	0	0
FT1-069	H-043	156	31.07.2018	14:00:00.000+02	Pogon	Krowe	catholic	elementary	level_1			female	12	no		local_breed	3	yes	always	guardian source_meat	1	0	0	1	0	0	0
FT1-071	H-043	236	31.07.2018	02:05:00.000+02	Pogon	Krowe	catholic	elementary	level_1			male	7	no		local_breed		yes	always	guardian source_meat	1	0	0	1	0	0	0
FT1-072	H-044	170	31.07.2018	14:20:00.000+02	Pogon	Krowe	catholic	elementary	level_1			male	6	no		local_breed	2	yes	always	guardian	1	0	0	0	0	0	0
FT1-073	H-045	309	31.07.2018	15:05:00.000+02	Pogon	Krowe	catholic	elementary	level_1			male	12	no		local_breed		yes	few_hours	guardian	1	0	0	0	0	0	0
FT1-074	H-046	356	31.07.2018	15:15:00.000+02	Pogon	Krowe	catholic	senior_high	level_1			female	12	no		local_breed	3	yes	always	guardian	1	0	0	0	0	0	0
FT1-075	H-047	328	31.07.2018	15:20:00.000+02	Pogon	Krowe	catholic	elementary	level_1			female	72	no		local_breed	3	yes	always	guardian	1	0	0	0	0	0	0
FT1-076	H-048	394			Pogon	Krowe	catholic	university	level_2			male	84	no		local_breed	4	yes	always	guardian	1	0	0	0	0	0	0
FT1-077	H-049	220	24.08.2018	10:06:00.000+08	Hepang	Krowe	catholic	elementary	level_1			female	12	no		local_breed	3	yes	always	guardian source_meat	1	0	0	1	0	0	0
FT1-078	H-049	180	24.08.2018	10:22:00.000+08	Hepang	Krowe	catholic	elementary	level_1			male	12	no			3	yes	always	guardian source_meat	1	0	0	1	0	0	0
FT1-079	H-050	118	24.08.2018	10:28:00.000+08	Hepang	Krowe	catholic	senior_high	level_2			female	12	no		local_breed	3	yes	always	guardian	1	0	0	0	0	0	0
FT1-080	H-050	371	24.08.2018	10:40:00.000+08	Hepang	Krowe	catholic	senior_high	level_2			male	12	no		local_breed	2	yes	always	guardian source_meat	1	0	0	1	0	0	0
FT1-081	H-050	249	24.08.2018	10:51:00.000+08	Hepang	Krowe	catholic	senior_high	level_2			female	12	no		local_breed	3	yes	always	guardian	1	0	0	0	0	0	0
FT1-082	H-051	117	24.08.2018	10:54:00.000+08	Hepang	Krowe	catholic	elementary	level_1			male	12	no		local_breed	2	yes	always	guardian source_meat	1	0	0	1	0	0	0
FT1-083	H-051	161	24.08.2018	11:02:00.000+08	Hepang	Krowe	catholic	elementary	level_1			male	12	no		local_breed	2	yes	always	guardian source_meat	1	0	0	1	0	0	0
FT1-084	H-052	203	24.08.2018	11:14:00.000+08	Hepang	Krowe	catholic	elementary	level_1			male	12	no		local_breed	2	yes	always	guardian	1	0	0	0	0	0	0
FT1-086	H-054	329	24.08.2018	11:48:00.000+08	Hepang	Krowe	catholic	junior_high	level_3			female	60	no		local_breed	3	yes	always	guardian	1	0	0	0	0	0	0
FT1-087	H-054	282	24.08.2018	13:15:00.000+08	Hepang	Krowe	catholic	junior_high	level_3			male	12	no		local_breed	2	yes	always	guardian	1	0	0	0	0	0	0
FT1-089	H-054	283	24.08.2018	13:22:00.000+08	Hepang	Krowe	catholic	junior_high	level_3			female	24	no		local_breed	2	yes	always	guardian	1	0	0	0	0	0	0
FT1-094	H-056	192	24.08.2018	12:52:00.000+08	Hepang	Krowe	catholic	elementary	level_1			male	48	no		local_breed	2	yes	always	guardian source_meat	1	0	0	1	0	0	0
FT1-095	H-056	274	24.08.2018	12:02:00.000+08	Hepang	Krowe	catholic	elementary	level_1			female	12	no		local_breed	2	yes	always	guardian	1	0	0	0	0	0	0
FT1-096	H-056	231	24.08.2018	13:07:00.000+08	Hepang	Krowe	catholic	elementary	level_1			male	12	no		local_breed	2	yes	always	guardian	1	0	0	0	0	0	0
FT1-097	H-057	168	24.08.2018	13:22:00.000+08	Hepang	Krowe	catholic	elementary	level_1			male	12	no		local_breed	2	yes	always	guardian source_meat	1	0	0	1	0	0	0
FT1-098	H-058	202	24.08.2018	13:30:00.000+08	Hepang	Krowe	catholic	elementary	level_1			male	1	no		local_breed	2	yes	always	guardian	1	0	0	0	0	0	0
FT1-099	H-059	363	24.08.2018		Hepang	Krowe	catholic	illiteracy	level_1			female	6	no		local_breed	2	yes	always	guardian source_meat	1	0	0	1	0	0	0
FT1-100	H-060	184	24.08.2018	16:05:00.000+02	Hepang	Adonara	catholic	senior_high	level_3			female	6	no		local_breed	1	yes	always	guardian source_meat	1	0	0	1	0	0	0
FT1-101	H-060	129	24.08.2018	16:15:00.000+02	Hepang	Adonara	catholic	senior_high	level_3			male	12	no		local_breed	2	yes	always	guardian source_meat	1	0	0	1	0	0	0
FT1-102	H-061	145	24.08.2018	16:20:00.000+02	Hepang	Krowe	catholic	elementary	level_1			female	36	no		local_breed	2	yes	always	guardian source_meat	1	0	0	1	0	0	0
FT1-104	H-063	196	24.08.2018	16:50:00.000+02	Hepang	Krowe	catholic	elementary	level_1			female	12	no		local_breed	1	yes	always	guardian source_meat	1	0	0	1	0	0	0
FT1-105	H-064	340	24.08.2018	17:00:00.000+02	Hepang	Krowe	catholic	elementary	level_1			male	16	no		local_breed	2	yes	always	guardian source_meat	1	0	0	1	0	0	0
FT1-107	H-064	281	24.08.2018	17:10:00.000+02	Hepang	Krowe	catholic	elementary	level_1			male	6	no		local_breed	2	yes	always	guardian source_meat	1	0	0	1	0	0	0
FT2-001	H-065	238	27.07.2018	11:44:00.000+02	Habi	Kupang	catholic	senior_high	level_3			female	24	no		mixed_breed	3	yes	day_only	guardian pet	1	1	0	0	0	0	0
FT2-002	H-065	358	27.07.2018	08:54:00.000+02	Habi	Kupang	catholic	senior_high	level_3			male	7	no		local_breed	3	yes	day_only	guardian pet	1	1	0	0	0	0	0
FT2-003	H-066	342	27.07.2018	10:05:00.000+01	Habi	Sikka	catholic	senior_high	level_4			male	8	no		local_breed	3	yes	always	guardian	1	0	0	0	0	0	0
FT2-004	H-067	261	27.07.2018	11:17:00.000+02	Habi	Sikka	catholic	elementary	level_1			female	6	no		local_breed	2	yes	always	guardian	1	0	0	0	0	0	0
FT2-005	H-068	329	27.07.2018	10:50:00.000+02	Habi	Sikka	catholic	illiteracy	level_1			female	7	no		local_breed	2	yes	always	guardian	1	0	0	0	0	0	0
FT2-006	H-069	207	27.07.2018	11:05:00.000+02	Habi	Sikka	catholic	illiteracy	level_1			female	24	no		local_breed	3	yes	always	guardian	1	0	0	0	0	0	0
FT2-007	H-070	168	27.07.2018	11:36:00.000+02	Habi	Sikka	catholic	elementary	level_4			male	144	no		local_breed	3	yes		guardian	1	0	0	0	0	0	0
FT2-008	H-071	105	27.07.2018	13:16:00.000+02	Habi	Sikka	catholic	senior_high				female	5	no		local_breed	3	yes	always	guardian	1	0	0	0	0	0	0
FT2-009	H-071	282	27.07.2018	13:24:00.000+02	Habi	Sikka	catholic	senior_high				female	5	no		local_breed	3	yes	always	guardian	1	0	0	0	0	0	0
FT2-010	H-071	337	27.07.2018	12:34:00.000+02	Habi	Sikka	catholic	senior_high				male	5	no		local_breed	3	yes	always	guardian	1	0	0	0	0	0	0
FT2-011	H-072	289	27.07.2018	08:13:00.000+02	Habi	Maumere	catholic	senior_high	level_3			female	4	no		local_breed	3	yes	always	guardian	1	0	0	0	0	0	0
FT2-012	H-065	274	27.07.2018	08:32:00.000+02	Habi	Kupang	catholic	senior_high	level_3			male	7	no		local_breed	4	yes	day_only	guardian pet	1	1	0	0	0	0	0
FT2-013	H-073	244	27.07.2018	16:23:00.000+01	Habi	Sikka	catholic	senior_high				female	4	no		local_breed	3	yes	always	guardian	1	0	0	0	0	0	0
FT2-014	H-074	192	27.07.2018		Habi	Sikka	catholic	senior_high	level_4			female	24	no		local_breed	3	yes	day_only	guardian	1	0	0	0	0	0	0
FT2-015	H-074	271	27.07.2018	17:28:00.000+02	Habi	Sikka	catholic	senior_high	level_4			female	8	no		local_breed	3	yes	day_only	guardian	1	0	0	0	0	0	0
FT2-016	H-075	181	27.07.2018	17:48:00.000+02	Habi	Sikka	catholic	senior_high	level_3			female	5	no		local_breed	3	yes	few_hours	guardian	1	0	0	0	0	0	0
FT2-017	H-076	300	27.07.2018	18:02:00.000+02	Habi	Sikka		university	level_4			female	12	no		local_breed	3	yes	always	guardian	1	0	0	0	0	0	0
FT2-018	H-077	366	27.07.2018		Habi	Sikka	catholic	senior_high	level_2			female	5	no		local_breed	3	yes	always	guardian	1	0	0	0	0	0	0
FT2-019	H-078	203	28.07.2018	08:19:00.000+08	Habi	Sikka	catholic	elementary				female	12	no		local_breed	3	yes	always	guardian pet	1	1	0	0	0	0	0
FT2-020	H-079	312	28.07.2018	09:32:00.000+08	Habi	Sikka	catholic	university	level_4			female	4	no		local_breed	2	yes	always	guardian	1	0	0	0	0	0	0
FT2-021	H-080	296	28.07.2018	09:53:00.000+08	Habi	Sikka	catholic	elementary				male	36	no		local_breed	2	yes	always	guardian pet	1	1	0	0	0	0	0
FT2-022	H-081	196	28.07.2018	16:27:00.000+08	Habi	Sumba	catholic	junior_high				male	12	no		local_breed	3	yes	always	guardian pet	1	1	0	0	0	0	0
FT2-023	H-081	259	28.07.2018	16:34:00.000+08	Habi	Sumba	catholic	junior_high				female	12	no		local_breed	3	no		guardian pet	1	1	0	0	0	0	0
FT2-024	H-082	398	28.07.2018	18:13:00.000+08	Habi	Sikka	catholic	university	level_4			male	36	no		local_breed	3	yes	always	guardian	1	0	0	0	0	0	0
FT2-025	H-083	162	31.07.2018	08:06:00.000+02	Pogon	Sikka	catholic	junior_high	level_2			female	24	no		local_breed	2	yes	always	guardian	1	0	0	0	0	0	0
FT2-026	H-084	278	31.07.2018	08:18:00.000+02	Pogon	Sikka	catholic	illiteracy	level_2			male	12	no		local_breed	2	yes	always	guardian	1	0	0	0	0	0	0
FT2-027	H-084	190	31.07.2018	08:24:00.000+02	Pogon	Sikka	catholic	illiteracy	level_2			female	24	no		local_breed	2	yes	always	guardian	1	0	0	0	0	0	0
FT2-030	H-085	23	31.07.2018	08:48:00.000+02	Pogon	Sikka	catholic	elementary	level_2			female	108	no		local_breed	2	yes	always	guardian	1	0	0	0	0	0	0
FT2-031	H-085	218		08:50:00.000+02	Pogon	Sikka	catholic	elementary	level_2			female	12	no		local_breed	1	yes	always	guardian	1	0	0	0	0	0	0
FT2-032	H-086	264	31.07.2018	09:06:00.000+02	Pogon	Sikka	catholic	junior_high	level_2			female	48	no		local_breed	2	yes	always	guardian	1	0	0	0	0	0	0
FT2-033	H-087	323	31.07.2018	09:16:00.000+02	Pogon	Sikka	catholic	elementary	level_2			female	6	no		local_breed		yes	always	guardian	1	0	0	0	0	0	0
FT2-034	H-088	125	31.07.2018	09:21:00.000+02	Pogon	Sikka	catholic	elementary	level_2			female	12	no		local_breed	2	yes	always	guardian	1	0	0	0	0	0	0
FT2-037	H-089	257	31.07.2018	12:58:00.000+02	Pogon	Sikka	catholic	junior_high				female	11	no		local_breed	1	yes	always	guardian source_meat	1	0	0	1	0	0	0
FT2-038	H-090	110	31.07.2018	13:15:00.000+02	Pogon	Sikka	catholic	senior_high	level_2			male	6	no		local_breed	1	yes	always	guardian	1	0	0	0	0	0	0
FT2-039	H-090	355	31.07.2018	13:21:00.000+02	Pogon	Sikka	catholic	senior_high	level_2			female	48	no		local_breed	3	yes		guardian	1	0	0	0	0	0	0
FT2-040	H-091	310	31.07.2018	13:52:00.000+02	Pogon	Sikka	catholic	university	level_3			male	12	no		local_breed	1	yes	always	guardian	1	0	0	0	0	0	0
FT2-044	H-093	200	31.07.2018	14:40:00.000+02	Pogon	Sikka	catholic	elementary	level_1			female	6	no		local_breed	2	yes	always	guardian	1	0	0	0	0	0	0
FT2-045	H-094	101	31.07.2018	14:45:00.000+02	Pogon	Sikka	catholic	elementary	level_1			female	6	no		local_breed	1	yes	always	guardian	1	0	0	0	0	0	0
FT2-046	H-095	233	31.07.2018	15:04:00.000+02	Pogon	Sikka	catholic	elementary	level_1			female	48	no		local_breed	2	yes	always	guardian	1	0	0	0	0	0	0
FT2-047	H-096	140	02.08.2018	17:46:00.000+08	Pogon	Sikka	catholic	elementary	level_3			male	24	yes	other	local_breed	4	yes	always	guardian	1	0	0	0	0	0	0
FT2-048	H-096	178	02.08.2018	18:11:00.000+08	Pogon	Sikka	catholic	elementary	level_3			male	48	yes	other	local_breed	4	yes	always	guardian	1	0	0	0	0	0	0
FT2-051	H-097	227	24.08.2018	10:03:00.000+02	Hepang	Sikka	catholic	senior_high	level_2			female	12	no		local_breed	3	yes	always	guardian	1	0	0	0	0	0	0
FT2-052	H-098	333	24.08.2018	10:07:00.000+02	Hepang		catholic	elementary	level_2			female	48	no		local_breed	3	yes	always	guardian	1	0	0	0	0	0	0
FT2-053	H-098	38	24.08.2018	10:10:00.000+02	Hepang		catholic	elementary	level_2			male	5	no		local_breed	3	yes	always	guardian	1	0	0	0	0	0	0
FT2-054	H-099	380	24.08.2018	11:08:00.000+02	Hepang	Sikka	catholic	elementary	level_1			male	12	no		local_breed	2	yes	always	guardian	1	0	0	0	0	0	0
FT2-055	H-099	296	24.08.2018	11:16:00.000+02	Hepang	Sikka	catholic	elementary	level_1			female	60	no		local_breed	1	yes	always	guardian	1	0	0	0	0	0	0
FT2-056	H-100	156	24.08.2018		Hepang	Sikka	catholic		level_1			male	12	no		local_breed	1	yes	always	guardian	1	0	0	0	0	0	0
FT2-058	H-101	305	24.08.2018	13:01:00.000+02	Hepang		catholic	senior_high	level_2			female	7			local_breed	1	yes	always	guardian	1	0	0	0	0	0	0
FT2-063	H-102	264	24.08.2018	15:49:00.000+01	Hepang	Sikka	catholic	elementary	level_2			female	8	no		local_breed	1	yes	always	guardian	1	0	0	0	0	0	0
FT2-064	H-102	175	24.08.2018	15:59:00.000+02	Hepang	Sikka	catholic	elementary	level_2			female	8			local_breed	1	yes	always	guardian	1	0	0	0	0	0	0
FT2-065	H-102	271	24.08.2018	16:14:00.000+02	Hepang	Sikka	catholic	elementary	level_2			female	60	no		local_breed	2	yes	always	guardian	1	0	0	0	0	0	0
FT3-001	H-103	220	27.07.2018	07:36:00.000+02	Habi	Sikka	catholic	university	level_4			female	5	no		local_breed	3	yes	few_hours	guardian pet	1	1	0	0	0	0	0
FT3-002	H-103	348	27.07.2018	08:45:00.000+02	Habi	Sikka	catholic	university	level_4			female	24	no		local_breed	2	yes	always	guardian	1	0	0	0	0	0	0
FT3-003	H-104	333	27.07.2018	08:13:00.000+02	Habi	Sikka	catholic	senior_high	level_4			female	30	no		local_breed	2	yes	few_hours	guardian pet	1	1	0	0	0	0	0
FT3-004	H-105	306	27.07.2018	08:14:00.000+02	Habi	Sikka	catholic	senior_high	level_3			female	8	no		local_breed	5	yes	always	pet	0	1	0	0	0	0	0
FT3-005	H-106	202	27.07.2018	09:02:00.000+02	Habi	Sikka	catholic	elementary	level_3			female	4	no		local_breed	3	yes	few_hours	pet	0	1	0	0	0	0	0
FT3-006	H-107	283	27.07.2018	09:27:00.000+02	Habi	Toraja	catholic	elementary	level_2			female	7	no		local_breed	2	yes	always	guardian	1	0	0	0	0	0	0
FT3-007	H-108	25	27.07.2018	09:50:00.000+02	Habi	Sikka	catholic	university	level_4			female	18	no		local_breed	3	yes	always	guardian	1	0	0	0	0	0	0
FT3-008	H-109	363	27.07.2018	10:29:00.000+02	Habi	Sikka	catholic	senior_high	level_2			female	46	no		local_breed	3	yes	always	guardian	1	0	0	0	0	0	0
FT3-009	H-110	340	27.07.2018	10:35:00.000+02	Habi	Sikka	catholic	elementary	level_1			female	9	no		local_breed	3	yes	few_hours	guardian	1	0	0	0	0	0	0
FT3-010	H-111	107	27.07.2018	11:33:00.000+02	Habi	Sikka	catholic	senior_high	level_1			female	36	no		local_breed	2	yes	always	guardian	1	0	0	0	0	0	0
FT3-011	H-112	346	27.07.2018	12:10:00.000+02	Habi	Jawa	catholic	university	level_3			male	5	no		local_breed	3	yes	night_only	guardian pet	1	1	0	0	0	0	0
FT3-012	H-113	361	27.07.2018	12:31:00.000+02	Habi	Sikka	catholic	university	level_4			male	5	no		local_breed	2	yes	always	guardian source_meat	1	0	0	1	0	0	0
FT3-013	H-114	388	27.07.2018	12:40:00.000+02	Habi	Sikka	catholic	senior_high	level_3			male	48	no		local_breed	5	yes	night_only	guardian	1	0	0	0	0	0	0
FT3-014	H-115	146	27.07.2018	13:10:00.000+02	Habi	Sikka	catholic	university	level_4			female	12	no		local_breed	3	yes	few_hours	guardian	1	0	0	0	0	0	0
FT3-015	H-116	284	27.07.2018	16:14:00.000+02	Habi	Sikka	catholic	senior_high	level_3			female	4	no		local_breed	3	yes	always	guardian	1	0	0	0	0	0	0
FT3-016	H-117	114	27.07.2018	16:31:00.000+01	Habi	Lembata	catholic	elementary	level_3			male	24	yes		local_breed	3	yes	day_only	guardian	1	0	0	0	0	0	0
FT3-017	H-117	117	27.07.2018	16:38:00.000+02	Habi	Lembata	catholic	elementary	level_3			female	24	no		local_breed	3	yes	day_only	guardian	1	0	0	0	0	0	0
FT3-018	H-118	227	27.07.2018	17:00:00.000+02	Habi	Sikka	catholic	elementary	level_2			female	24	no	donotknow	local_breed	3	yes	always	guardian source_meat	1	0	0	1	0	0	0
FT3-019	H-119	53	27.07.2018	17:16:00.000+02	Habi	Sikka	catholic	senior_high	level_2			female	4	no		local_breed	2	yes	always	guardian	1	0	0	0	0	0	0
FT3-020	H-120	270	27.07.2018	17:27:00.000+02	Habi	Sikka	catholic	elementary	level_2			male	12	no		local_breed	4	yes	always	guardian pet	1	1	0	0	0	0	0
FT3-021	H-121	295	27.07.2018	17:38:00.000+02	Habi	Manggarai	catholic	senior_high	level_2			female	8	no		local_breed	3	yes	always	guardian	1	0	0	0	0	0	0
FT3-022	H-122	370	27.07.2018	17:48:00.000+02	Habi	Sikka	catholic	university	level_4			female	12	no		local_breed	3	yes	always	guardian	1	0	0	0	0	0	0
FT3-023	H-123	173	27.07.2018	18:01:00.000+02	Habi	Sikka	catholic	university	level_4			female	7	no		local_breed	3	yes	always	guardian shepherd	1	0	1	0	0	0	0
FT3-024	H-123	299	27.07.2018	18:07:00.000+02	Habi	Sikka	catholic	university	level_4			male	7	no			3	yes	always	guardian	1	0	0	0	0	0	0
FT3-025	H-124	311	28.07.2018	09:11:00.000+08	Habi	Sikka	catholic	junior_high	level_4			female	36	no		local_breed	1	yes	few_hours	guardian	1	0	0	0	0	0	0
FT3-026	H-125	330	28.07.2018	09:31:00.000+08	Habi	Sikka	catholic	junior_high	level_2			female	15	no	donotknow	local_breed	3	yes	few_hours	guardian sell	1	0	0	0	0	1	0
FT3-027	H-125	253	28.07.2018	09:37:00.000+08	Habi	Sikka	catholic	junior_high	level_2			female	24	donotknow		local_breed	3	yes	few_hours	guardian source_meat	1	0	0	1	0	0	0
FT3-028	H-126	100	28.07.2018	10:17:00.000+08	Habi	Sikka	catholic	elementary	level_2			female	13	donotknow		local_breed	3	yes	always	guardian source_meat	1	0	0	1	0	0	0
FT3-029	H-127	377	28.07.2018	10:47:00.000+08	Habi	Sikka	catholic	elementary	level_2			female	24	no		local_breed	3	yes	few_hours	guardian	1	0	0	0	0	0	0
FT3-030	H-127	386	28.07.2018	10:51:00.000+08	Habi	SIKKA	catholic	elementary	level_2			female	6	no		local_breed	2	yes	few_hours	guardian	1	0	0	0	0	0	0
FT3-031	H-128	184	28.07.2018	16:35:00.000+08	Habi	Sabu	catholic	senior_high	level_4			male	60	no		local_breed	4	yes	always	guardian	1	0	0	0	0	0	0
FT3-032	H-128	204	28.07.2018	16:42:00.000+08	Habi	Sabu	catholic	senior_high	level_4			female	6	no		local_breed	3	no		guardian	1	0	0	0	0	0	0
FT3-033	H-129	55	28.07.2018	16:50:00.000+08	Habi	Lembata	catholic	elementary	level_2			female	7	no		local_breed	2	yes	always	guardian sell	1	0	0	0	0	1	0
FT3-034	H-129	138	28.07.2018	16:53:00.000+08	Habi	Lembata	catholic	elementary	level_2			female	6	no		local_breed	3	yes	always	guardian source_meat	1	0	0	1	0	0	0
FT3-035	H-130	163	28.07.2018	17:03:00.000+08	Habi	SIKKA	catholic	university	level_4			male	4	no		local_breed	3	yes	always	guardian	1	0	0	0	0	0	0
FT3-036	H-130	177	28.07.2018	17:09:00.000+08	Habi	SIKKA	catholic	university	level_4			female	10	no		local_breed	3	yes	always	guardian	1	0	0	0	0	0	0
FT3-037	H-117	129	28.07.2018	18:17:00.000+08	Habi	Lembata	catholic	elementary	level_4			male	36	yes	already_castr	mixed_breed	2	yes	always	guardian	1	0	0	0	0	0	0
FT3-038	H-131	102	30.07.2018	17:19:00.000+02	Pogon	Krowe	catholic	elementary	level_1			female	6	no		local_breed	3	yes	always	guardian pet	1	1	0	0	0	0	0
FT3-039	H-132	187	30.07.2018	17:37:00.000+02	Pogon	Krowe	catholic	elementary	level_1			female	5	no		local_breed	2	yes	always	guardian	1	0	0	0	0	0	0
FT3-040	H-133	137	30.07.2018	17:45:00.000+02	Pogon	Krowe	catholic	elementary	level_1			female	2	no		local_breed	3	yes	always	guardian source_meat	1	0	0	1	0	0	0
FT3-042	H-135	136	30.07.2018	18:13:00.000+02	Pogon	Krowe	catholic	junior_high	level_3			female	72	no			2	yes	always	guardian	1	0	0	0	0	0	0
FT3-044	H-136	209	30.07.2018	18:23:00.000+02	Pogon	Krowe	catholic	university	level_4			male	24	no		local_breed	4	yes	always	guardian	1	0	0	0	0	0	0
FT3-045	H-137	336	31.07.2018	06:41:00.000+02	Pogon	Sikka	catholic	senior_high	level_2			female	36	no		local_breed	2	yes		guardian source_meat	1	0	0	1	0	0	0
FT3-046	H-137	290	31.07.2018		Pogon	Sikka	catholic	senior_high	level_2			female	12	no				yes	always	guardian source_meat	1	0	0	1	0	0	0
FT3-047	H-138	313	31.07.2018	07:08:00.000+02	Pogon	Sikka	catholic	junior_high	level_2			female	12	no		local_breed	2	yes	always	guardian	1	0	0	0	0	0	0
FT3-048	H-139	133	31.07.2018	07:24:00.000+01	Pogon	Sikka	catholic	junior_high	level_2			female	7	no		local_breed	1			source_meat	0	0	0	1	0	0	0
FT3-050	H-083	365		07:46:00.000+02	Pogon	Sikka	catholic	junior_high	level_2			male	7	no		local_breed	2	yes	always	guardian	1	0	0	0	0	0	0
FT3-051	H-140	128	24.08.2018	09:33:00.000+08	Hepang	Sikka	catholic	university	level_3			male	12	yes	vet_clinic	local_breed	2	yes	always	guardian	1	0	0	0	0	0	0
FT3-053	H-140	248	24.08.2018	09:43:00.000+08	Hepang	Sikka	catholic	university	level_3			female	24	no		local_breed	2	yes	always	guardian	1	0	0	0	0	0	0
FT3-055	H-141	144	24.08.2018	10:50:00.000+01	Hepang	Sikka	catholic	elementary	level_1			male	10	no		local_breed	2	yes	always	guardian	1	0	0	0	0	0	0
FT3-056	H-142	398	24.08.2018	12:55:00.000+01	Hepang	Sikka	catholic	junior_high	level_2			male	6	no		local_breed	2	yes	always	guardian	1	0	0	0	0	0	0
FT3-057	H-143	53	24.08.2018	10:06:00.000+02	Hepang	Sikka	catholic	junior_high	level_2			female	240	no		local_breed	3	yes	always	guardian	1	0	0	0	0	0	0
FT3-058	H-144	62	24.08.2018	10:12:00.000+02	Hepang	Sikka	catholic	elementary	level_1			female	6	no		local_breed	2	yes	always	guardian	1	0	0	0	0	0	0
FT3-059	H-142	261	24.08.2018	10:37:00.000+02	Hepang	Sikka	catholic	junior_high	level_2			female	3	no		local_breed	2	yes	always	guardian	1	0	0	0	0	0	0
FT3-060	H-142	146	24.08.2018	10:41:00.000+02	Hepang	Sikka	catholic	junior_high	level_2			male	6	no		local_breed	3	yes	always	guardian	1	0	0	0	0	0	0
FT3-063	H-146	207	24.08.2018	12:11:00.000+01	Hepang	Sikka	catholic	elementary	level_2			male	15	no		local_breed	2	yes	always	guardian	1	0	0	0	0	0	0
FT3-064	H-147	244	24.08.2018	11:36:00.000+01	Hepang	Sikka	catholic	elementary	level_2			male	5	no		local_breed	2	yes	always	guardian	1	0	0	0	0	0	0
FT3-065	H-148	263	24.08.2018	12:38:00.000+01	Hepang	4	catholic	elementary	level_2			male	5	no		local_breed	2	yes	always	guardian	1	0	0	0	0	0	0
FT3-066	H-149	107	24.08.2018	11:44:00.000+02	Hepang	Sikka	catholic	elementary	level_2			female	5	no		local_breed	2	yes	always	guardian	1	0	0	0	0	0	0
FT3-067	H-150	100	24.08.2018	12:08:00.000+01	Hepang	Sikka	catholic	elementary	level_2			male	5	no		local_breed	2	yes	always	guardian	1	0	0	0	0	0	0
FT3-068	H-151	348	24.08.2018	12:18:00.000+01	Hepang	Sikka	catholic	elementary	level_2			female	18	no		local_breed	3	yes	always	guardian	1	0	0	0	0	0	0
FT3-069	H-152	311	24.08.2018	12:37:00.000+01	Hepang	Sikka	catholic	elementary	level_2			female	36	no		local_breed	2	yes	always	guardian	1	0	0	0	0	0	0
FT3-070	H-152	295	24.08.2018	15:40:00.000+01	Hepang	Sikka	catholic	elementary	level_2			male	10	no		local_breed	3	yes	always	guardian	1	0	0	0	0	0	0
FT3-071	H-153	138	24.08.2018	14:16:00.000+01	Hepang	Sikka	catholic	elementary	level_2			female	48	no		local_breed	3	yes	always	guardian	1	0	0	0	0	0	0
FT3-072	H-153	230	24.08.2018	19:19:00.000+01	Hepang	Sikka	catholic	elementary	level_2			female	24	no		local_breed	2	yes	always	guardian	1	0	0	0	0	0	0
FT3-073	H-154	120	24.08.2018	13:37:00.000+01	Hepang	Sikka	catholic	elementary	level_2			female	10	no		local_breed	2	yes	always	guardian	1	0	0	0	0	0	0
FT3-074	H-155	377	24.08.2018	15:46:00.000+01	Hepang	Sikka	catholic	elementary	level_2			female	5	no		local_breed	2	yes	always	guardian	1	0	0	0	0	0	0
FT3-075	H-156	55	24.08.2018	15:29:00.000+02	Hepang	Sikka	catholic	elementary	level_2			female	12	no		local_breed	3	yes	always	guardian	1	0	0	0	0	0	0
FT3-076	H-156	254	24.08.2018	15:32:00.000+02	Hepang	Sikka	catholic	elementary	level_2			female	3	no				yes	always	guardian	1	0	0	0	0	0	0
FT3-077	H-157	315	24.08.2018	15:42:00.000+01	Hepang	Sikka	catholic	elementary	level_1			female	48	no		local_breed	2	yes	always	guardian	1	0	0	0	0	0	0
FT3-078	H-158	186	24.08.2018	15:54:00.000+02	Hepang	Sikka-lembata	catholic	elementary	level_2			male	3	no	donotknow	local_breed	2	yes	always	guardian source_meat	1	0	0	1	0	0	0
FT3-079	H-159	152	24.08.2018	16:00:00.000+02	Hepang	Sikka	catholic	elementary	level_2			female	3	no		local_breed	2	yes	always	guardian	1	0	0	0	0	0	0
FT3-080	H-159	163	24.08.2018	16:05:00.000+02	Hepang	Sikka	catholic	elementary	level_2			male	3	no		local_breed	2
FT3-081	H-160	306	24.08.2018	16:12:00.000+02	Hepang	Sikka	catholic	elementary	level_2			female	4	no		local_breed	2	yes	always	guardian	1	0	0	0	0	0	0
FT3-082	H-161	284	24.08.2018	16:17:00.000+01	Hepang	Sikka	catholic	elementary	level_2			female	3	no		local_breed	2	yes	always	guardian pet	1	1	0	0	0	0	0
FT3-083	H-161	181	24.08.2018	16:59:00.000+02	Hepang	Sikka	catholic	elementary	level_2			female	48	no		local_breed	2	yes	always	guardian pet	1	1	0	0	0	0	0
FT3-084	H-162	346	24.08.2018	17:11:00.000+02	Hepang	Sikka	catholic	elementary	level_2			female	15	no		local_breed	2	yes	always	guardian pet	1	1	0	0	0	0	0
FT3-085	H-162	342	24.08.2018		Hepang	Sikka	catholic	elementary	level_2			male	5	no		local_breed	2	yes	always	guardian pet	1	1	0	0	0	0	0
FT3-086	H-162	253	24.08.2018		Hepang	Sikka	catholic	elementary	level_2			female	5	no		local_breed	2	yes	always	guardian pet	1	1	0	0	0	0	0
