# Supplementary material for: Predictors of free-roaming domestic dogs' contact network centrality and their relevance for rabies control
Source: Sci Rep. 2021 Jun 18;11:12898. doi: 10.1038/s41598-021-92308-7 (PMC8213792; doi:10.1038/s41598-021-92308-7)
Supplement: Supplementary file 5 — Supplementary Information 5. [file 41598_2021_92308_MOESM5_ESM.csv]

DogID	household_ID	gcs_num	date	time_start_gcs	district	study_area	ethnie	religion	school_level	job_head_house	job_head_house.none	job_head_house.crop_farming	job_head_house.livestock_keep	job_head_house.employee	job_head_house.laboring	job_head_house.boda_boda	job_head_house.charcoal_burni	job_head_house.poultry_keepin	job_head_house.bee_keeping	job_head_house.trade	job_head_house.other	type_neigbourhood	possess_transportation	possess_transportation.bike	possess_transportation.moto	possess_transportation.car	possess_transportation.truck	possess_transportation.none	possess_transportation.other	material_house	material_roof	material_floor	possess	possess.electricity	possess.bathroom	possess.toilets	possess.latrines	possess.non	possess_item	possess_item.cooker	possess_item.fridge	possess_item.radio	possess_item.television	possess_item.microwave	possess_item.flat_iron	possess_item.smartphone	possess_item.basic_phone	source_water	spec_religion
ST1-002	H-001	236	23.01.2019	07:50:00.000+01	soroti	Soroti	Bagisu	muslim	secondary	trade	0	0	0	0	0	0	0	0	0	1	0	peri_urban	car truck	0	0	1	1	0	0	concrete	iron_sheet	cement	electricity bathroom toilets latrines	1	1	1	1	0	fridge radio television flat_iron smartphone basic_phone	0	1	1	1	0	1	1	1	tape_water
ST1-003	H-002	102	23.01.2019	08:41:00.000+01	soroti	Soroti	Iteso	born_again	highschool	employee	0	0	0	1	0	0	0	0	0	0	0	peri_urban	car	0	0	1	0	0	0	concrete	iron_sheet	cement	electricity bathroom toilets latrines	1	1	1	1	0	fridge radio television flat_iron smartphone basic_phone	0	1	1	1	0	1	1	1	tape_water
ST1-004	H-002	114	23.01.2019	08:50:00.000+01	soroti	Soroti	Iteso	born_again	highschool	employee	0	0	0	1	0	0	0	0	0	0	0	peri_urban	car	0	0	1	0	0	0	concrete	iron_sheet	cement	electricity bathroom toilets latrines	1	1	1	1	0	fridge radio television flat_iron smartphone basic_phone	0	1	1	1	0	1	1	1	tape_water
ST1-005	H-002	230	23.01.2019	08:58:00.000+01	soroti	Soroti	Iteso	born_again	highschool	employee	0	0	0	1	0	0	0	0	0	0	0	peri_urban	car	0	0	1	0	0	0	concrete	iron_sheet	cement	electricity bathroom toilets latrines	1	1	1	1	0	fridge radio television flat_iron smartphone basic_phone	0	1	1	1	0	1	1	1	tape_water
ST1-006	H-003	257	23.01.2019	09:14:00.000+01	soroti	Soroti	Sabins	catholic	university_und	crop_farming	0	1	0	0	0	0	0	0	0	0	0	peri_urban	moto	0	1	0	0	0	0	concrete	iron_sheet	cement	electricity bathroom toilets latrines	1	1	1	1	0	radio television flat_iron smartphone basic_phone	0	0	1	1	0	1	1	1	tape_water
ST1-007	H-003	336	23.01.2019	09:38:00.000+01	soroti	Soroti	Sabins	catholic	university_und	crop_farming	0	1	0	0	0	0	0	0	0	0	0	peri_urban	moto	0	1	0	0	0	0	concrete	iron_sheet	cement	electricity bathroom toilets latrines	1	1	1	1	0	radio television flat_iron smartphone basic_phone	0	0	1	1	0	1	1	1	tape_water
ST1-008	H-003	54	23.01.2019	09:45:00.000+01	soroti	Soroti	Sabins	catholic	university_und	crop_farming	0	1	0	0	0	0	0	0	0	0	0	peri_urban	moto	0	1	0	0	0	0	concrete	iron_sheet	cement	electricity bathroom toilets latrines	1	1	1	1	0	radio television flat_iron smartphone basic_phone	0	0	1	1	0	1	1	1	tape_water
ST1-009	H-003	274	23.01.2019	09:59:00.000+01	soroti	Soroti	Sabins	catholic	university_und	crop_farming	0	1	0	0	0	0	0	0	0	0	0	peri_urban	moto	0	1	0	0	0	0	concrete	iron_sheet	cement	electricity bathroom toilets latrines	1	1	1	1	0	radio television flat_iron smartphone basic_phone	0	0	1	1	0	1	1	1	tape_water
ST1-010	H-004	180	23.01.2019	10:33:00.000+01	soroti	Soroti	Iteso	catholic	secondary	trade	0	0	0	0	0	0	0	0	0	1	0	rural	bike moto car	1	1	1	0	0	0	concrete	iron_sheet	cement	electricity bathroom toilets latrines	1	1	1	1	0	fridge radio television basic_phone	0	1	1	1	0	0	0	1	tape_water
ST1-011	H-005	100	23.01.2019	10:50:00.000+01	soroti	Soroti	Iteso	catholic	secondary	crop_farming	0	1	0	0	0	0	0	0	0	0	0	rural	moto	0	1	0	0	0	0	concrete	iron_sheet	cement	electricity bathroom latrines	1	1	0	1	0	fridge radio television basic_phone	0	1	1	1	0	0	0	1	tape_water
ST1-012	H-006	128	23.01.2019	11:05:00.000+01	soroti	Soroti	Iteso	protestant	secondary	employee	0	0	0	1	0	0	0	0	0	0	0	rural	bike car	1	0	1	0	0	0	concrete	iron_sheet	cement	electricity bathroom toilets latrines	1	1	1	1	0	fridge radio television flat_iron smartphone basic_phone	0	1	1	1	0	1	1	1	tape_water
ST1-013	H-007	392	23.01.2019	11:23:00.000+01	soroti	Soroti	Iteso	born_again	highschool	trade	0	0	0	0	0	0	0	0	0	1	0	peri_urban	none	0	0	0	0	1	0	concrete	iron_sheet	cement	bathroom latrines	0	1	0	1	0	basic_phone	0	0	0	0	0	0	0	1	bore_hole
ST1-014	H-008	187	23.01.2019	11:59:00.000+01	soroti	Soroti	Iteso	catholic	p5_p7	crop_farming livestock_keep	0	1	1	0	0	0	0	0	0	0	0	peri_urban	none	0	0	0	0	1	0	mud	grass_thatch	soil	non	0	0	0	0	1	basic_phone	0	0	0	0	0	0	0	1	other
ST1-015	H-008	305	23.01.2019	12:20:00.000+01	soroti	Soroti	Iteso	catholic	p5_p7	crop_farming livestock_keep	0	1	1	0	0	0	0	0	0	0	0	peri_urban	none	0	0	0	0	1	0	mud	grass_thatch	soil	non	0	0	0	0	1	basic_phone	0	0	0	0	0	0	0	1	other
ST1-016	H-008	233	23.01.2019	12:26:00.000+01	soroti	Soroti	Iteso	catholic	p5_p7	crop_farming livestock_keep	0	1	1	0	0	0	0	0	0	0	0	peri_urban	none	0	0	0	0	1	0	mud	grass_thatch	soil	non	0	0	0	0	1	basic_phone	0	0	0	0	0	0	0	1	other
ST1-017	H-008	261	23.01.2019	12:32:00.000+01	soroti	Soroti	Iteso	catholic	p5_p7	crop_farming livestock_keep	0	1	1	0	0	0	0	0	0	0	0	peri_urban	none	0	0	0	0	1	0	mud	grass_thatch	soil	non	0	0	0	0	1	basic_phone	0	0	0	0	0	0	0	1	other
ST1-018	H-008	53	23.01.2019	12:37:00.000+01	soroti	Soroti	Iteso	catholic	p5_p7	crop_farming livestock_keep	0	1	1	0	0	0	0	0	0	0	0	peri_urban	none	0	0	0	0	1	0	mud	grass_thatch	soil	non	0	0	0	0	1	basic_phone	0	0	0	0	0	0	0	1	other
ST1-019	H-008	271	23.01.2019	12:43:00.000+01	soroti	Soroti	Iteso	catholic	p5_p7	crop_farming livestock_keep	0	1	1	0	0	0	0	0	0	0	0	peri_urban	none	0	0	0	0	1	0	mud	grass_thatch	soil	non	0	0	0	0	1	basic_phone	0	0	0	0	0	0	0	1	other
ST1-020	H-008	380	23.01.2019	12:51:00.000+01	soroti	Soroti	Iteso	catholic	p5_p7	crop_farming livestock_keep	0	1	1	0	0	0	0	0	0	0	0	peri_urban	none	0	0	0	0	1	0	mud	grass_thatch	soil	non	0	0	0	0	1	basic_phone	0	0	0	0	0	0	0	1	other
ST1-021	H-008	177	23.01.2019	12:58:00.000+01	soroti	Soroti	Iteso	catholic	p5_p7	crop_farming livestock_keep	0	1	1	0	0	0	0	0	0	0	0	peri_urban	none	0	0	0	0	1	0	mud	grass_thatch	soil	non	0	0	0	0	1	basic_phone	0	0	0	0	0	0	0	1	other
ST1-022	H-009	313	24.01.2019	08:31:00.000+02	soroti	Soroti	Iteso	muslim	secondary	livestock_keep trade	0	0	1	0	0	0	0	0	0	1	0	peri_urban	bike car truck	1	0	1	1	0	0	concrete	iron_sheet	cement	electricity bathroom toilets latrines	1	1	1	1	0	fridge radio television flat_iron smartphone basic_phone	0	1	1	1	0	1	1	1	tape_water
ST1-023	H-009	141	24.01.2019	08:56:00.000+02	soroti	Soroti	Iteso	muslim	secondary	livestock_keep trade	0	0	1	0	0	0	0	0	0	1	0	peri_urban	bike car truck	1	0	1	1	0	0	concrete	iron_sheet	cement	electricity bathroom toilets latrines	1	1	1	1	0	fridge radio television flat_iron smartphone basic_phone	0	1	1	1	0	1	1	1	tape_water
ST1-024	H-009	51	24.01.2019	09:02:00.000+02	soroti	Soroti	Iteso	muslim	secondary	livestock_keep trade	0	0	1	0	0	0	0	0	0	1	0	peri_urban	bike car truck	1	0	1	1	0	0	concrete	iron_sheet	cement	electricity bathroom toilets latrines	1	1	1	1	0	fridge radio television flat_iron smartphone basic_phone	0	1	1	1	0	1	1	1	tape_water
ST1-025	H-009	329	24.01.2019	09:09:00.000+02	soroti	Soroti	Iteso	muslim	secondary	livestock_keep trade	0	0	1	0	0	0	0	0	0	1	0	peri_urban	bike car truck	1	0	1	1	0	0	concrete	iron_sheet	cement	electricity bathroom toilets latrines	1	1	1	1	0	fridge radio television flat_iron smartphone basic_phone	0	1	1	1	0	1	1	1	tape_water
ST1-026	H-009	101	24.01.2019	09:24:00.000+02	soroti	Soroti	Iteso	muslim	secondary	livestock_keep trade	0	0	1	0	0	0	0	0	0	1	0	peri_urban	bike car truck	1	0	1	1	0	0	concrete	iron_sheet	cement	electricity bathroom toilets latrines	1	1	1	1	0	fridge radio television flat_iron smartphone basic_phone	0	1	1	1	0	1	1	1	tape_water
ST1-027	H-009	175	24.01.2019	09:39:00.000+02	soroti	Soroti	Iteso	muslim	secondary	livestock_keep trade	0	0	1	0	0	0	0	0	0	1	0	peri_urban	bike car truck	1	0	1	1	0	0	concrete	iron_sheet	cement	electricity bathroom toilets latrines	1	1	1	1	0	fridge radio television flat_iron smartphone basic_phone	0	1	1	1	0	1	1	1	tape_water
ST1-028	H-009	295	24.01.2019	09:52:00.000+02	soroti	Soroti	Iteso	muslim	secondary	livestock_keep trade	0	0	1	0	0	0	0	0	0	1	0	peri_urban	bike car truck	1	0	1	1	0	0	concrete	iron_sheet	cement	electricity bathroom toilets latrines	1	1	1	1	0	fridge radio television flat_iron smartphone basic_phone	0	1	1	1	0	1	1	1	tape_water
ST1-029	H-010	184	24.01.2019	10:16:00.000+02		Soroti	Iteso	protestant	secondary	crop_farming trade	0	1	0	0	0	0	0	0	0	1	0	peri_urban	car	0	0	1	0	0	0	concrete	iron_sheet	cement	bathroom toilets latrines	0	1	1	1	0	radio television flat_iron smartphone basic_phone	0	0	1	1	0	1	1	1	tape_water
ST1-030	H-011	253	24.01.2019	10:53:00.000+02	soroti	Soroti	Iteso	other	university_pos	crop_farming employee poultry_keepin trade	0	1	0	1	0	0	0	1	0	1	0	peri_urban	car	0	0	1	0	0	0	concrete	iron_sheet	cement	electricity bathroom toilets latrines	1	1	1	1	0	fridge radio television microwave flat_iron smartphone basic_phone	0	1	1	1	1	1	1	1	tape_water	Christian
ST1-031	H-011	162	24.01.2019	11:16:00.000+02	soroti	Soroti	Iteso	other	university_pos	crop_farming employee poultry_keepin trade	0	1	0	1	0	0	0	1	0	1	0	peri_urban	car	0	0	1	0	0	0	concrete	iron_sheet	cement	electricity bathroom toilets latrines	1	1	1	1	0	fridge radio television microwave flat_iron smartphone basic_phone	0	1	1	1	1	1	1	1	tape_water	Christian
ST1-032	H-012	238	24.01.2019	11:32:00.000+02	soroti	Soroti	Iteso	catholic	university_und	crop_farming livestock_keep bee_keeping trade	0	1	1	0	0	0	0	0	1	1	0	peri_urban	car	0	0	1	0	0	0	concrete	iron_sheet	cement	electricity bathroom toilets latrines	1	1	1	1	0	fridge radio television flat_iron smartphone basic_phone	0	1	1	1	0	1	1	1	tape_water
ST1-033	H-012	62	24.01.2019	11:49:00.000+02	soroti	Soroti	Iteso	catholic	university_und	crop_farming livestock_keep bee_keeping trade	0	1	1	0	0	0	0	0	1	1	0	peri_urban	car	0	0	1	0	0	0	concrete	iron_sheet	cement	electricity bathroom toilets latrines	1	1	1	1	0	fridge radio television flat_iron smartphone basic_phone	0	1	1	1	0	1	1	1	tape_water
ST1-034	H-013	125	24.01.2019	12:07:00.000+02	soroti	Soroti	Iteso	protestant	p1_p4	employee	0	0	0	1	0	0	0	0	0	0	0	peri_urban	bike	1	0	0	0	0	0	concrete	iron_sheet	cement	electricity bathroom toilets latrines	1	1	1	1	0	fridge radio television flat_iron basic_phone	0	1	1	1	0	1	0	1	tape_water
ST1-035	H-013	323	24.01.2019	12:46:00.000+02	soroti	Soroti	Iteso	protestant	p1_p4	employee	0	0	0	1	0	0	0	0	0	0	0	peri_urban	bike	1	0	0	0	0	0	concrete	iron_sheet	cement	electricity bathroom toilets latrines	1	1	1	1	0	fridge radio television flat_iron basic_phone	0	1	1	1	0	1	0	1	tape_water
ST1-036	H-013	164	24.01.2019	12:53:00.000+02	soroti	Soroti	Iteso	protestant	p1_p4	employee	0	0	0	1	0	0	0	0	0	0	0	peri_urban	bike	1	0	0	0	0	0	concrete	iron_sheet	cement	electricity bathroom toilets latrines	1	1	1	1	0	fridge radio television flat_iron basic_phone	0	1	1	1	0	1	0	1	tape_water
ST1-037	H-014	170	24.01.2019	13:07:00.000+02	soroti	Soroti	Iteso	protestant	p1_p4	trade	0	0	0	0	0	0	0	0	0	1	0	peri_urban	bike car	1	0	1	0	0	0	concrete	iron_sheet	cement	electricity bathroom toilets latrines	1	1	1	1	0	radio television flat_iron basic_phone	0	0	1	1	0	1	0	1	tape_water
ST1-038	H-014	202	24.01.2019	13:25:00.000+02	soroti	Soroti	Iteso	protestant	p1_p4	trade	0	0	0	0	0	0	0	0	0	1	0	peri_urban	bike car	1	0	1	0	0	0	concrete	iron_sheet	cement	electricity bathroom toilets latrines	1	1	1	1	0	radio television flat_iron basic_phone	0	0	1	1	0	1	0	1	tape_water
ST1-039	H-015	333	24.01.2019	13:33:00.000+02	soroti	Soroti	Iteso	protestant	secondary	trade	0	0	0	0	0	0	0	0	0	1	0	peri_urban	bike moto car truck	1	1	1	1	0	0	concrete	iron_sheet	ceramic_floor	electricity bathroom toilets latrines	1	1	1	1	0	fridge radio television flat_iron smartphone basic_phone	0	1	1	1	0	1	1	1	tape_water
ST1-040	H-015	310	24.01.2019	13:50:00.000+02	soroti	Soroti	Iteso	protestant	secondary	trade	0	0	0	0	0	0	0	0	0	1	0	peri_urban	bike moto car truck	1	1	1	1	0	0	concrete	iron_sheet	ceramic_floor	electricity bathroom toilets latrines	1	1	1	1	0	fridge radio television flat_iron smartphone basic_phone	0	1	1	1	0	1	1	1	tape_water
ST1-041	H-015	144	24.01.2019	13:55:00.000+02	soroti	Soroti	Iteso	protestant	secondary	trade	0	0	0	0	0	0	0	0	0	1	0	peri_urban	bike moto car truck	1	1	1	1	0	0	concrete	iron_sheet	ceramic_floor	electricity bathroom toilets latrines	1	1	1	1	0	fridge radio television flat_iron smartphone basic_phone	0	1	1	1	0	1	1	1	tape_water
ST1-042	H-016	135	25.01.2019	08:49:00.000+02	soroti	Soroti	Iteso	catholic	university_und	employee	0	0	0	1	0	0	0	0	0	0	0	peri_urban	none	0	0	0	0	1	0	concrete	iron_sheet	cement	electricity bathroom toilets latrines	1	1	1	1	0	fridge radio television flat_iron smartphone basic_phone	0	1	1	1	0	1	1	1	tape_water
ST1-043	H-017	181	25.01.2019	09:17:00.000+02	soroti	Soroti	Igbo	born_again	highschool	charcoal_burni	0	0	0	0	0	0	1	0	0	0	0	peri_urban	none	0	0	0	0	1	0	concrete	iron_sheet	cement	electricity bathroom latrines	1	1	0	1	0	flat_iron smartphone basic_phone	0	0	0	0	0	1	1	1	tape_water
ST1-044	H-018	126	25.01.2019	09:49:00.000+02	soroti	Soroti	Iteso	born_again	p5_p7	crop_farming	0	1	0	0	0	0	0	0	0	0	0	peri_urban	bike	1	0	0	0	0	0	concrete	iron_sheet	cement	electricity bathroom latrines	1	1	0	1	0	radio television	0	0	1	1	0	0	0	0	tape_water
ST1-045	H-019	342	25.01.2019	10:08:00.000+02	soroti	Soroti	Acholi	protestant	secondary	poultry_keepin trade	0	0	0	0	0	0	0	1	0	1	0	peri_urban	none	0	0	0	0	1	0	concrete	iron_sheet	cement	electricity latrines	1	0	0	1	0	radio television flat_iron basic_phone	0	0	1	1	0	1	0	1	tape_water
ST1-046	H-020	371	25.01.2019	12:35:00.000+02	soroti	Soroti	Iteso	protestant	p5_p7	laboring	0	0	0	0	1	0	0	0	0	0	0	peri_urban	bike	1	0	0	0	0	0	concrete	iron_sheet	cement	bathroom toilets	0	1	1	0	0	radio basic_phone	0	0	1	0	0	0	0	1	tape_water
ST1-047	H-021	246	25.01.2019	10:47:00.000+02	soroti	Soroti	Iteso	catholic	secondary	employee	0	0	0	1	0	0	0	0	0	0	0	peri_urban	moto	0	1	0	0	0	0	concrete	iron_sheet	cement	latrines	0	0	0	1	0	basic_phone	0	0	0	0	0	0	0	1	tape_water
ST1-048	H-021	359	25.01.2019	11:07:00.000+02	soroti	Soroti	Iteso	catholic	secondary	employee	0	0	0	1	0	0	0	0	0	0	0	peri_urban	moto	0	1	0	0	0	0	concrete	iron_sheet	cement	latrines	0	0	0	1	0	basic_phone	0	0	0	0	0	0	0	1	tape_water
ST1-049	H-021	284	25.01.2019	11:18:00.000+02	soroti	Soroti	Iteso	catholic	secondary	employee	0	0	0	1	0	0	0	0	0	0	0	peri_urban	moto	0	1	0	0	0	0	concrete	iron_sheet	cement	latrines	0	0	0	1	0	basic_phone	0	0	0	0	0	0	0	1	tape_water
ST1-050	H-022	123	25.01.2019	11:30:00.000+02	soroti	Soroti	Iteso	catholic	secondary	trade	0	0	0	0	0	0	0	0	0	1	0	peri_urban	bike moto	1	1	0	0	0	0	concrete	iron_sheet	cement	electricity bathroom toilets latrines	1	1	1	1	0	radio television flat_iron smartphone basic_phone	0	0	1	1	0	1	1	1	tape_water
ST1-051	H-022	378	25.01.2019	11:40:00.000+02	soroti	Soroti	Iteso	catholic	secondary	trade	0	0	0	0	0	0	0	0	0	1	0	peri_urban	bike moto	1	1	0	0	0	0	concrete	iron_sheet	cement	electricity bathroom toilets latrines	1	1	1	1	0	radio television flat_iron smartphone basic_phone	0	0	1	1	0	1	1	1	tape_water
ST1-052	H-023	56			soroti	Soroti	Acholi	muslim	secondary	trade	0	0	0	0	0	0	0	0	0	1	0	peri_urban	bike moto car truck	1	1	1	1	0	0	mud	iron_sheet	cement	bathroom toilets latrines	0	1	1	1	0	radio television flat_iron smartphone basic_phone	0	0	1	1	0	1	1	1	tape_water
ST1-053	H-024	232	25.01.2019	12:47:00.000+02	soroti	Soroti	Iteso	born_again	p5_p7	laboring	0	0	0	0	1	0	0	0	0	0	0	peri_urban	none	0	0	0	0	1	0	concrete	iron_sheet	cement	bathroom latrines	0	1	0	1	0	basic_phone	0	0	0	0	0	0	0	1	tape_water
ST1-054	H-025	382	25.01.2019	13:45:00.000+02	soroti	Soroti	Iteso	protestant	other	livestock_keep	0	0	1	0	0	0	0	0	0	0	0	peri_urban	bike	1	0	0	0	0	0	concrete	iron_sheet	cement	bathroom latrines	0	1	0	1	0	radio basic_phone	0	0	1	0	0	0	0	1	tape_water
ST1-055	H-026	240	25.01.2019	14:13:00.000+02	soroti	Soroti	Iteso	protestant	secondary	employee	0	0	0	1	0	0	0	0	0	0	0	peri_urban	none	0	0	0	0	1	0	concrete	iron_sheet	cement	bathroom latrines	0	1	0	1	0		NA	NA	NA	NA	NA	NA	NA	NA	tape_water
ST1-056	H-027	106	25.01.2019	14:26:00.000+02	soroti	Soroti	Iteso	born_again	other	laboring	0	0	0	0	1	0	0	0	0	0	0	peri_urban	bike	1	0	0	0	0	0	concrete	iron_sheet	cement	bathroom toilets	0	1	1	0	0	radio basic_phone	0	0	1	0	0	0	0	1	bore_hole
ST1-057	H-028	175	04.02.2019	08:53:00.000+02	soroti	Kamuda 1	Kumam	born_again	p1_p4	crop_farming	0	1	0	0	0	0	0	0	0	0	0	rural	other	0	0	0	0	0	1	mud	grass_thatch	soil	non	0	0	0	0	1	basic_phone	0	0	0	0	0	0	0	1	bore_hole
ST1-058	H-028	392	04.02.2019	09:12:00.000+02	soroti	Kamuda 1	Kumam	born_again	p1_p4	crop_farming	0	1	0	0	0	0	0	0	0	0	0	rural	other	0	0	0	0	0	1	mud	grass_thatch	soil	non	0	0	0	0	1	basic_phone	0	0	0	0	0	0	0	1	bore_hole
ST1-059	H-029	204	04.02.2019	09:24:00.000+02	soroti	Kamuda 1	Kumam	catholic	p5_p7	crop_farming	0	1	0	0	0	0	0	0	0	0	0	rural	bike	1	0	0	0	0	0	mud	grass_thatch	soil	latrines	0	0	0	1	0	basic_phone	0	0	0	0	0	0	0	1	bore_hole
ST1-060	H-030	62	04.02.2019	09:53:00.000+02	soroti	Kamuda 1	Iteso	catholic	p5_p7	crop_farming	0	1	0	0	0	0	0	0	0	0	0	rural	bike	1	0	0	0	0	0	mud	grass_thatch	soil		NA	NA	NA	NA	NA		NA	NA	NA	NA	NA	NA	NA	NA	bore_hole
ST1-061	H-031	315	04.02.2019	10:12:00.000+02	soroti	Kamuda 1	Kumam	catholic	illiteracy	crop_farming laboring	0	1	0	0	1	0	0	0	0	0	0	rural	none	0	0	0	0	1	0	mud	grass_thatch	soil		NA	NA	NA	NA	NA		NA	NA	NA	NA	NA	NA	NA	NA	bore_hole
ST1-062	H-032	284	04.02.2019	10:35:00.000+02	soroti	Kamuda 1	Kumam	protestant	p5_p7	crop_farming boda_boda	0	1	0	0	0	1	0	0	0	0	0	rural	bike	1	0	0	0	0	0	mud	grass_thatch	soil	non	0	0	0	0	1	basic_phone	0	0	0	0	0	0	0	1	bore_hole
ST1-063	H-033	125	04.02.2019	11:02:00.000+02	soroti	Kamuda 1	Kumam	catholic	p5_p7	crop_farming	0	1	0	0	0	0	0	0	0	0	0	rural	bike	1	0	0	0	0	0	mud	grass_thatch	soil	latrines	0	0	0	1	0		NA	NA	NA	NA	NA	NA	NA	NA	bore_hole
ST1-064	H-034	200	04.02.2019	12:04:00.000+02	soroti	Kamuda 1	Kumam	catholic	p5_p7	crop_farming	0	1	0	0	0	0	0	0	0	0	0	rural	bike	1	0	0	0	0	0	mud	grass_thatch	soil	latrines	0	0	0	1	0		NA	NA	NA	NA	NA	NA	NA	NA	bore_hole
ST1-065	H-034	316	04.02.2019	12:24:00.000+02	soroti	Kamuda 1	Kumam	catholic	p5_p7	crop_farming	0	1	0	0	0	0	0	0	0	0	0	rural	bike	1	0	0	0	0	0	mud	grass_thatch	soil	latrines	0	0	0	1	0		NA	NA	NA	NA	NA	NA	NA	NA	bore_hole
ST1-066	H-034	394	04.02.2019	12:28:00.000+02	soroti	Kamuda 1	Kumam	catholic	p5_p7	crop_farming	0	1	0	0	0	0	0	0	0	0	0	rural	bike	1	0	0	0	0	0	mud	grass_thatch	soil	latrines	0	0	0	1	0		NA	NA	NA	NA	NA	NA	NA	NA	bore_hole
ST1-066	H-035	331	26.01.2019	11:16:00.000+01	soroti	Soroti	Iteso	catholic	p1_p4	trade	0	0	0	0	0	0	0	0	0	1	0	peri_urban	none	0	0	0	0	1	0	mud	iron_sheet	cement	latrines	0	0	0	1	0		NA	NA	NA	NA	NA	NA	NA	NA	other
ST1-067	H-037	190	04.02.2019	12:57:00.000+02	soroti	Kamuda 1	Kumam	protestant	p1_p4	crop_farming	0	1	0	0	0	0	0	0	0	0	0	rural	bike	1	0	0	0	0	0	mud	grass_thatch	soil		NA	NA	NA	NA	NA		NA	NA	NA	NA	NA	NA	NA	NA	bore_hole
ST1-068	H-038	196	05.02.2019	08:53:00.000+02	soroti	Kamuda 2	Kumam	protestant	p5_p7	crop_farming	0	1	0	0	0	0	0	0	0	0	0	rural		NA	NA	NA	NA	NA	NA	mud	grass_thatch	soil	latrines	0	0	0	1	0	basic_phone	0	0	0	0	0	0	0	1	bore_hole
ST1-069	H-039	274	05.02.2019	09:59:00.000+02	soroti	Kamuda 2	Kumam	catholic	p5_p7	crop_farming	0	1	0	0	0	0	0	0	0	0	0	rural	none	0	0	0	0	1	0	mud	iron_sheet	soil	latrines	0	0	0	1	0	basic_phone	0	0	0	0	0	0	0	1	bore_hole
ST1-070	H-039	272	05.02.2019	10:29:00.000+02	soroti	Kamuda 2	Kumam	catholic	p5_p7	crop_farming	0	1	0	0	0	0	0	0	0	0	0	rural	none	0	0	0	0	1	0	mud	iron_sheet	soil	latrines	0	0	0	1	0	basic_phone	0	0	0	0	0	0	0	1	bore_hole
ST2-001	H-040	157	23.01.2019	10:04:00.000+02	soroti	Soroti	Ateso	catholic	highschool	employee	0	0	0	1	0	0	0	0	0	0	0	peri_urban	bike	1	0	0	0	0	0	concrete	iron_sheet	cement	electricity bathroom toilets latrines	1	1	1	1	0	radio television flat_iron smartphone basic_phone	0	0	1	1	0	1	1	1	nation_supply
ST2-002	H-041	249	23.01.2019	10:46:00.000+02	soroti	Soroti	Iteso	catholic	p1_p4	trade other	0	0	0	0	0	0	0	0	0	1	1	peri_urban	bike	1	0	0	0	0	0	mud	grass_thatch	soil	bathroom latrines	0	1	0	1	0	radio	0	0	1	0	0	0	0	0	bore_hole
ST2-003	H-041	209	23.01.2019	10:51:00.000+02	soroti	Soroti	Iteso	catholic	p1_p4	trade other	0	0	0	0	0	0	0	0	0	1	1	peri_urban	bike	1	0	0	0	0	0	mud	grass_thatch	soil	bathroom latrines	0	1	0	1	0	radio	0	0	1	0	0	0	0	0	bore_hole
ST2-004	H-041	363	23.01.2019	11:11:00.000+02	soroti	Soroti	Iteso	catholic	p1_p4	trade other	0	0	0	0	0	0	0	0	0	1	1	peri_urban	bike	1	0	0	0	0	0	mud	grass_thatch	soil	bathroom latrines	0	1	0	1	0	radio	0	0	1	0	0	0	0	0	bore_hole
ST2-005	H-041	306	23.01.2019	11:15:00.000+02	soroti	Soroti	Iteso	catholic	p1_p4	trade other	0	0	0	0	0	0	0	0	0	1	1	peri_urban	bike	1	0	0	0	0	0	mud	grass_thatch	soil	bathroom latrines	0	1	0	1	0	radio	0	0	1	0	0	0	0	0	bore_hole
ST2-006	H-042	201	23.01.2019	12:27:00.000+02	soroti	Soroti	Iteso	catholic	other	crop_farming livestock_keep employee poultry_keepin	0	1	1	1	0	0	0	1	0	0	0	peri_urban	bike car	1	0	1	0	0	0	concrete	iron_sheet	cement	bathroom latrines	0	1	0	1	0	cooker fridge radio television flat_iron smartphone basic_phone	1	1	1	1	0	1	1	1	nation_supply
ST2-007	H-043	196	23.01.2019	13:05:00.000+02	soroti	Soroti	Iteso	protestant	vocational	crop_farming livestock_keep employee	0	1	1	1	0	0	0	0	0	0	0	peri_urban	none	0	0	0	0	1	0	concrete	iron_sheet	cement	electricity bathroom latrines	1	1	0	1	0	television flat_iron basic_phone	0	0	0	1	0	1	0	1	nation_supply
ST2-008	H-041	272	23.01.2019	11:40:00.000+02	soroti	Soroti	Iteso	catholic	p1_p4	trade other	0	0	0	0	0	0	0	0	0	1	1	peri_urban	bike	1	0	0	0	0	0	mud	grass_thatch	soil	bathroom latrines	0	1	0	1	0	radio	0	0	1	0	0	0	0	0	bore_hole
ST2-009	NA	131	23.01.2019	14:00:00.000+02	soroti	Soroti					NA	NA	NA	NA	NA	NA	NA	NA	NA	NA	NA			NA	NA	NA	NA	NA	NA					NA	NA	NA	NA	NA		NA	NA	NA	NA	NA	NA	NA	NA
ST2-010	H-041	388	23.01.2019	11:57:00.000+02	soroti	Soroti	Iteso	catholic	p1_p4	trade other	0	0	0	0	0	0	0	0	0	1	1	peri_urban	bike	1	0	0	0	0	0	mud	grass_thatch	soil	bathroom latrines	0	1	0	1	0	radio	0	0	1	0	0	0	0	0	bore_hole
ST2-011	NA	212	23.01.2019	13:20:00.000+02	soroti	Soroti					NA	NA	NA	NA	NA	NA	NA	NA	NA	NA	NA			NA	NA	NA	NA	NA	NA					NA	NA	NA	NA	NA		NA	NA	NA	NA	NA	NA	NA	NA
ST2-012	NA	105	23.01.2019	13:31:00.000+02	soroti	Soroti					NA	NA	NA	NA	NA	NA	NA	NA	NA	NA	NA			NA	NA	NA	NA	NA	NA					NA	NA	NA	NA	NA		NA	NA	NA	NA	NA	NA	NA	NA
ST2-013	H-045	204	23.01.2019	13:53:00.000+02	soroti	Soroti	Atesot	protestant	p5_p7	crop_farming livestock_keep	0	1	1	0	0	0	0	0	0	0	0	peri_urban	bike	1	0	0	0	0	0	mud	grass_thatch	soil	bathroom latrines	0	1	0	1	0	radio flat_iron basic_phone	0	0	1	0	0	1	0	1	bore_hole
ST2-014	H-045	279	23.01.2019	14:12:00.000+02	soroti	Soroti	Atesot	protestant	p5_p7	crop_farming livestock_keep	0	1	1	0	0	0	0	0	0	0	0	peri_urban	bike	1	0	0	0	0	0	mud	grass_thatch	soil	bathroom latrines	0	1	0	1	0	radio flat_iron basic_phone	0	0	1	0	0	1	0	1	bore_hole
ST2-015	H-046	138	23.01.2019	14:54:00.000+02	soroti	Soroti	Atesot	protestant	p1_p4	trade	0	0	0	0	0	0	0	0	0	1	0	peri_urban	none	0	0	0	0	1	0	concrete	iron_sheet	cement	electricity bathroom latrines	1	1	0	1	0	television flat_iron smartphone basic_phone	0	0	0	1	0	1	1	1	nation_supply
ST2-016	H-046	60	23.01.2019	15:03:00.000+02	soroti	Soroti	Atesot	protestant	p1_p4	trade	0	0	0	0	0	0	0	0	0	1	0	peri_urban	none	0	0	0	0	1	0	concrete	iron_sheet	cement	electricity bathroom latrines	1	1	0	1	0	television flat_iron smartphone basic_phone	0	0	0	1	0	1	1	1	nation_supply
ST2-017	H-046	190	23.01.2019	15:25:00.000+02	soroti	Soroti	Atesot	protestant	p1_p4	trade	0	0	0	0	0	0	0	0	0	1	0	peri_urban	none	0	0	0	0	1	0	concrete	iron_sheet	cement	electricity bathroom latrines	1	1	0	1	0	television flat_iron smartphone basic_phone	0	0	0	1	0	1	1	1	nation_supply
ST2-018	H-046	178	23.01.2019	15:36:00.000+02	soroti	Soroti	Atesot	protestant	p1_p4	trade	0	0	0	0	0	0	0	0	0	1	0	peri_urban	none	0	0	0	0	1	0	concrete	iron_sheet	cement	electricity bathroom latrines	1	1	0	1	0	television flat_iron smartphone basic_phone	0	0	0	1	0	1	1	1	nation_supply
ST2-019	H-046	361	23.01.2019	15:45:00.000+02	soroti	Soroti	Atesot	protestant	p1_p4	trade	0	0	0	0	0	0	0	0	0	1	0	peri_urban	none	0	0	0	0	1	0	concrete	iron_sheet	cement	electricity bathroom latrines	1	1	0	1	0	television flat_iron smartphone basic_phone	0	0	0	1	0	1	1	1	nation_supply
ST2-020	H-046	358	23.01.2019	15:49:00.000+02	soroti	Soroti	Atesot	protestant	p1_p4	trade	0	0	0	0	0	0	0	0	0	1	0	peri_urban	none	0	0	0	0	1	0	concrete	iron_sheet	cement	electricity bathroom latrines	1	1	0	1	0	television flat_iron smartphone basic_phone	0	0	0	1	0	1	1	1	nation_supply
ST2-021	H-047	NA	23.01.2019	13:45:00.000+01	soroti	Soroti	Kumam	born_again	other	other	0	0	0	0	0	0	0	0	0	0	1	peri_urban	none	0	0	0	0	1	0	concrete	iron_sheet	cement	bathroom latrines	0	1	0	1	0	radio basic_phone	0	0	1	0	0	0	0	1	bore_hole
ST2-024	H-048	227	24.01.2019	11:10:00.000+01	soroti	Soroti	E, tesot	born_again	highschool	crop_farming livestock_keep boda_boda poultry_keepin	0	1	1	0	0	1	0	1	0	0	0	urban	bike moto	1	1	0	0	0	0	concrete	iron_sheet	cement	bathroom latrines	0	1	0	1	0	radio flat_iron basic_phone	0	0	1	0	0	1	0	1	nation_supply
ST2-025	H-049	115	24.01.2019	08:45:00.000+01	soroti	Soroti	Kakwa	muslim	university_pos	trade	0	0	0	0	0	0	0	0	0	1	0	urban	bike moto	1	1	0	0	0	0	concrete	iron_sheet	cement	electricity bathroom latrines	1	1	0	1	0	radio television flat_iron smartphone basic_phone	0	0	1	1	0	1	1	1	nation_supply
ST2-026	H-049	366	24.01.2019	10:22:00.000+01	soroti	Soroti	Kakwa	muslim	university_pos	trade	0	0	0	0	0	0	0	0	0	1	0	urban	bike moto	1	1	0	0	0	0	concrete	iron_sheet	cement	electricity bathroom latrines	1	1	0	1	0	radio television flat_iron smartphone basic_phone	0	0	1	1	0	1	1	1	nation_supply
ST2-027	H-050	259	24.01.2019	11:47:00.000+01	soroti	Soroti	Ateso	born_again	secondary	crop_farming employee poultry_keepin	0	1	0	1	0	0	0	1	0	0	0	urban	bike moto	1	1	0	0	0	0	concrete	iron_sheet	ceramic_floor	electricity bathroom toilets latrines	1	1	1	1	0	fridge radio television microwave flat_iron smartphone basic_phone	0	1	1	1	1	1	1	1	nation_supply
ST2-028	H-049	25	24.01.2019	10:37:00.000+01	soroti	Soroti	Kakwa	muslim	university_pos	trade	0	0	0	0	0	0	0	0	0	1	0	urban	bike moto	1	1	0	0	0	0	concrete	iron_sheet	cement	electricity bathroom latrines	1	1	0	1	0	radio television flat_iron smartphone basic_phone	0	0	1	1	0	1	1	1	nation_supply
ST2-029	H-049	316	24.01.2019	09:52:00.000+01	soroti	Soroti	Kakwa	muslim	university_pos	trade	0	0	0	0	0	0	0	0	0	1	0	urban	bike moto	1	1	0	0	0	0	concrete	iron_sheet	cement	electricity bathroom latrines	1	1	0	1	0	radio television flat_iron smartphone basic_phone	0	0	1	1	0	1	1	1	nation_supply
ST2-030	H-048	129	24.01.2019	11:20:00.000+01	soroti	Soroti	E, tesot	born_again	highschool	crop_farming livestock_keep boda_boda poultry_keepin	0	1	1	0	0	1	0	1	0	0	0	urban	bike moto	1	1	0	0	0	0	concrete	iron_sheet	cement	bathroom latrines	0	1	0	1	0	radio flat_iron basic_phone	0	0	1	0	0	1	0	1	nation_supply
ST2-031	H-0490	348	24.01.2019	13:38:00.000+01	soroti	Soroti	Nubi	muslim	p5_p7	laboring boda_boda	0	0	0	0	1	1	0	0	0	0	0	urban	moto	0	1	0	0	0	0	concrete	iron_sheet	cement	electricity bathroom latrines	1	1	0	1	0	radio television flat_iron basic_phone	0	0	1	1	0	1	0	1	nation_supply
ST2-032	H-050	395	24.01.2019	12:12:00.000+01	soroti	Soroti	Ateso	born_again	secondary	crop_farming employee poultry_keepin	0	1	0	1	0	0	0	1	0	0	0	urban	bike moto	1	1	0	0	0	0	concrete	iron_sheet	ceramic_floor	electricity bathroom toilets latrines	1	1	1	1	0	fridge radio television microwave flat_iron smartphone basic_phone	0	1	1	1	1	1	1	1	nation_supply
ST2-033	H-050	152	24.01.2019	12:22:00.000+01	soroti	Soroti	Ateso	born_again	secondary	crop_farming employee poultry_keepin	0	1	0	1	0	0	0	1	0	0	0	urban	bike moto	1	1	0	0	0	0	concrete	iron_sheet	ceramic_floor	electricity bathroom toilets latrines	1	1	1	1	0	fridge radio television microwave flat_iron smartphone basic_phone	0	1	1	1	1	1	1	1	nation_supply
ST2-034	H-051	325	24.01.2019	13:16:00.000+01	soroti	Soroti	Acholi	protestant	p5_p7	employee trade	0	0	0	1	0	0	0	0	0	1	0	urban	bike car	1	0	1	0	0	0	concrete	iron_sheet	ceramic_floor	electricity bathroom toilets latrines	1	1	1	1	0	fridge radio television flat_iron smartphone	0	1	1	1	0	1	1	0	nation_supply
ST2-035	H-052	281	24.01.2019	14:48:00.000+01	soroti	Soroti	Jaluo	protestant	university_und	trade	0	0	0	0	0	0	0	0	0	1	0	urban	bike moto car truck	1	1	1	1	0	0	concrete	iron_sheet	ceramic_floor	electricity bathroom toilets latrines	1	1	1	1	0	cooker fridge radio television flat_iron smartphone basic_phone	1	1	1	1	0	1	1	1	nation_supply
ST2-036	H-053	186	24.01.2019	14:26:00.000+01	soroti	Soroti	Jaluo	other	other	employee	0	0	0	1	0	0	0	0	0	0	0	urban	bike	1	0	0	0	0	0	concrete	iron_sheet	cement	bathroom latrines	0	1	0	1	0	television basic_phone	0	0	0	1	0	0	0	1	nation_supply	Baptist
ST2-037	H-054	309	24.01.2019	12:54:00.000+01	soroti	Soroti	Kumam	protestant	secondary	trade other	0	0	0	0	0	0	0	0	0	1	1	urban	bike	1	0	0	0	0	0	concrete	iron_sheet	cement	electricity bathroom latrines	1	1	0	1	0	television flat_iron basic_phone	0	0	0	1	0	1	0	1	nation_supply
ST2-038	H-053	318	24.01.2019	14:13:00.000+01	soroti	Soroti	Jaluo	other	other	employee	0	0	0	1	0	0	0	0	0	0	0	urban	bike	1	0	0	0	0	0	concrete	iron_sheet	cement	bathroom latrines	0	1	0	1	0	television basic_phone	0	0	0	1	0	0	0	1	nation_supply	Baptist
ST2-039	H-055	394	24.01.2019	15:21:00.000+01	soroti	Soroti	Japadhola	other	p5_p7	crop_farming livestock_keep	0	1	1	0	0	0	0	0	0	0	0	urban	bike moto car	1	1	1	0	0	0	concrete	iron_sheet	cement	electricity bathroom latrines	1	1	0	1	0	radio television flat_iron smartphone basic_phone	0	0	1	1	0	1	1	1	nation_supply	Jehovahs witness
ST2-040	H-056	117	25.01.2019	10:13:00.000+01	soroti	Soroti	Atesot	protestant	secondary	crop_farming livestock_keep other	0	1	1	0	0	0	0	0	0	0	1	urban	car	0	0	1	0	0	0	concrete	iron_sheet	cement	electricity bathroom toilets latrines	1	1	1	1	0	fridge radio television flat_iron smartphone basic_phone	0	1	1	1	0	1	1	1	nation_supply
ST2-041	H-056	146	25.01.2019	10:30:00.000+01	soroti	Soroti	Atesot	protestant	secondary	crop_farming livestock_keep other	0	1	1	0	0	0	0	0	0	0	1	urban	car	0	0	1	0	0	0	concrete	iron_sheet	cement	electricity bathroom toilets latrines	1	1	1	1	0	fridge radio television flat_iron smartphone basic_phone	0	1	1	1	0	1	1	1	nation_supply
ST2-042	H-057	NA	25.01.2019		soroti	Soroti	Munyoro	catholic	secondary	employee poultry_keepin	0	0	0	1	0	0	0	1	0	0	0	urban	bike car	1	0	1	0	0	0	concrete	iron_sheet	cement	electricity bathroom latrines	1	1	0	1	0	radio television flat_iron basic_phone	0	0	1	1	0	1	0	1	nation_supply
ST2-043	H-057	207	25.01.2019	10:57:00.000+01	soroti	Soroti	Munyoro	catholic	secondary	employee poultry_keepin	0	0	0	1	0	0	0	1	0	0	0	urban	bike car	1	0	1	0	0	0	concrete	iron_sheet	cement	electricity bathroom latrines	1	1	0	1	0	radio television flat_iron basic_phone	0	0	1	1	0	1	0	1	nation_supply
ST2-044	H-058	398	25.01.2019	12:16:00.000+01	soroti	Soroti	Ateso	protestant	secondary	employee	0	0	0	1	0	0	0	0	0	0	0	urban	bike truck	1	0	0	1	0	0	concrete	iron_sheet	cement	bathroom latrines	0	1	0	1	0	radio flat_iron basic_phone	0	0	1	0	0	1	0	1	nation_supply
ST2-045	H-058	346	25.01.2019	12:22:00.000+01	soroti	Soroti	Ateso	protestant	secondary	employee	0	0	0	1	0	0	0	0	0	0	0	urban	bike truck	1	0	0	1	0	0	concrete	iron_sheet	cement	bathroom latrines	0	1	0	1	0	radio flat_iron basic_phone	0	0	1	0	0	1	0	1	nation_supply
ST2-046	H-059	386	25.01.2019	13:25:00.000+01	soroti	Soroti	Itesot	protestant	secondary	employee other	0	0	0	1	0	0	0	0	0	0	1	urban	bike moto car	1	1	1	0	0	0	concrete	iron_sheet	cement	electricity bathroom latrines	1	1	0	1	0	fridge radio television flat_iron smartphone basic_phone	0	1	1	1	0	1	1	1	nation_supply
ST2-047	H-060	244	25.01.2019	14:00:00.000+01	soroti	Soroti	Etesot	protestant	secondary	employee laboring	0	0	0	1	1	0	0	0	0	0	0	urban	bike	1	0	0	0	0	0	concrete	iron_sheet	cement	latrines	0	0	0	1	0	radio basic_phone	0	0	1	0	0	0	0	1	nation_supply
ST2-048	H-061	340	25.01.2019	14:33:00.000+01	soroti	Soroti	Gishu	muslim	secondary	trade	0	0	0	0	0	0	0	0	0	1	0	urban	none	0	0	0	0	1	0	concrete	iron_sheet	cement	electricity bathroom latrines	1	1	0	1	0	radio television flat_iron smartphone basic_phone	0	0	1	1	0	1	1	1	nation_supply
ST2-049	H-062	112	25.01.2019		soroti	Soroti	Tutsi	protestant	secondary	employee	0	0	0	1	0	0	0	0	0	0	0	peri_urban	bike moto	1	1	0	0	0	0	concrete	iron_sheet	cement	bathroom latrines	0	1	0	1	0	radio smartphone basic_phone	0	0	1	0	0	0	1	1	nation_supply
ST2-050	H-062	341	25.01.2019	15:37:00.000+01	soroti	Soroti	Tutsi	protestant	secondary	employee	0	0	0	1	0	0	0	0	0	0	0	peri_urban	bike moto	1	1	0	0	0	0	concrete	iron_sheet	cement	bathroom latrines	0	1	0	1	0	radio smartphone basic_phone	0	0	1	0	0	0	1	1	nation_supply
ST2-051	H-062	110	25.01.2019	15:44:00.000+01	soroti	Soroti	Tutsi	protestant	secondary	employee	0	0	0	1	0	0	0	0	0	0	0	peri_urban	bike moto	1	1	0	0	0	0	concrete	iron_sheet	cement	bathroom latrines	0	1	0	1	0	radio smartphone basic_phone	0	0	1	0	0	0	1	1	nation_supply
ST2-052	H-062	218	25.01.2019	15:54:00.000+01	soroti	Soroti	Tutsi	protestant	secondary	employee	0	0	0	1	0	0	0	0	0	0	0	peri_urban	bike moto	1	1	0	0	0	0	concrete	iron_sheet	cement	bathroom latrines	0	1	0	1	0	radio smartphone basic_phone	0	0	1	0	0	0	1	1	nation_supply
ST2-053	H-063	287	26.01.2019	07:35:00.000+01	soroti	Soroti	Iteso	protestant	secondary	trade	0	0	0	0	0	0	0	0	0	1	0	peri_urban	bike	1	0	0	0	0	0	concrete	iron_sheet	cement	electricity bathroom toilets latrines	1	1	1	1	0	fridge radio television flat_iron smartphone basic_phone	0	1	1	1	0	1	1	1	tape_water
ST2-054	H-064	118	26.01.2019	09:13:00.000+02	soroti	Soroti	Iteso	catholic	p5_p7	laboring	0	0	0	0	1	0	0	0	0	0	0	peri_urban	none	0	0	0	0	1	0	concrete	iron_sheet	cement	latrines	0	0	0	1	0	basic_phone	0	0	0	0	0	0	0	1	other
ST2-055	H-064	377			soroti	Soroti	Iteso	catholic	p5_p7	laboring	0	0	0	0	1	0	0	0	0	0	0	peri_urban	none	0	0	0	0	1	0	concrete	iron_sheet	cement	latrines	0	0	0	1	0	basic_phone	0	0	0	0	0	0	0	1	other
ST2-056	H-065	319	26.01.2019	09:33:00.000+02	soroti	Soroti	Iteso		p1_p4	crop_farming	0	1	0	0	0	0	0	0	0	0	0	peri_urban	other	0	0	0	0	0	1	mud	grass_thatch	soil	latrines	0	0	0	1	0	basic_phone	0	0	0	0	0	0	0	1	tape_water
ST2-057		147	26.01.2019	09:51:00.000+02		Soroti					NA	NA	NA	NA	NA	NA	NA	NA	NA	NA	NA			NA	NA	NA	NA	NA	NA					NA	NA	NA	NA	NA		NA	NA	NA	NA	NA	NA	NA	NA
ST2-058	H-065	192	26.01.2019	09:54:00.000+02	soroti	Soroti	Iteso		p1_p4	crop_farming	0	1	0	0	0	0	0	0	0	0	0	peri_urban	other	0	0	0	0	0	1	mud	grass_thatch	soil	latrines	0	0	0	1	0	basic_phone	0	0	0	0	0	0	0	1	tape_water
ST2-059	H-066	321	26.01.2019	09:25:00.000+01	soroti	Soroti	Iteso	born_again	secondary	trade	0	0	0	0	0	0	0	0	0	1	0	peri_urban	bike moto	1	1	0	0	0	0	concrete	iron_sheet	cement	electricity bathroom latrines	1	1	0	1	0	radio television flat_iron smartphone basic_phone	0	0	1	1	0	1	1	1	tape_water
ST2-060	H-066	354	26.01.2019	09:37:00.000+01	soroti	Soroti	Iteso	born_again	secondary	trade	0	0	0	0	0	0	0	0	0	1	0	peri_urban	bike moto	1	1	0	0	0	0	concrete	iron_sheet	cement	electricity bathroom latrines	1	1	0	1	0	radio television flat_iron smartphone basic_phone	0	0	1	1	0	1	1	1	tape_water
ST2-061	H-067	383	26.01.2019	09:45:00.000+01	soroti	Soroti	Iteso	muslim	p1_p4	laboring	0	0	0	0	1	0	0	0	0	0	0	peri_urban	bike	1	0	0	0	0	0	concrete	iron_sheet	cement	electricity latrines	1	0	0	1	0	radio television smartphone basic_phone	0	0	1	1	0	0	1	1	tape_water
ST2-062	H-068	55	26.01.2019	10:01:00.000+01	soroti	Soroti	Iteso	protestant	p5_p7	laboring	0	0	0	0	1	0	0	0	0	0	0	peri_urban		NA	NA	NA	NA	NA	NA	concrete	iron_sheet	cement	bathroom latrines	0	1	0	1	0	basic_phone	0	0	0	0	0	0	0	1	other
ST2-063	H-068	283	26.01.2019	10:11:00.000+01	soroti	Soroti	Iteso	protestant	p5_p7	laboring	0	0	0	0	1	0	0	0	0	0	0	peri_urban		NA	NA	NA	NA	NA	NA	concrete	iron_sheet	cement	bathroom latrines	0	1	0	1	0	basic_phone	0	0	0	0	0	0	0	1	other
ST2-064	H-069	373	26.01.2019	10:42:00.000+01	soroti	Soroti	Iteso	catholic	highschool	laboring	0	0	0	0	1	0	0	0	0	0	0	peri_urban	none	0	0	0	0	1	0	concrete	tiles	cement	electricity bathroom toilets latrines	1	1	1	1	0	radio television smartphone basic_phone	0	0	1	1	0	0	1	1	tape_water
ST2-065	H-070	252	26.01.2019	10:57:00.000+01	soroti	Soroti	Iteso	protestant	illiteracy	laboring	0	0	0	0	1	0	0	0	0	0	0	peri_urban	bike	1	0	0	0	0	0	concrete	iron_sheet	cement	latrines	0	0	0	1	0	radio basic_phone	0	0	1	0	0	0	0	1	tape_water
ST2-067	H-071	288	26.01.2019	11:28:00.000+01	soroti	Soroti	Iteso	born_again	highschool	trade	0	0	0	0	0	0	0	0	0	1	0	peri_urban	car	0	0	1	0	0	0	concrete	iron_sheet	cement	electricity bathroom latrines	1	1	0	1	0	television smartphone basic_phone	0	0	0	1	0	0	1	1	tape_water
ST2-068	H-071	109	26.01.2019	11:37:00.000+01	soroti	Soroti	Iteso	born_again	highschool	trade	0	0	0	0	0	0	0	0	0	1	0	peri_urban	car	0	0	1	0	0	0	concrete	iron_sheet	cement	electricity bathroom latrines	1	1	0	1	0	television smartphone basic_phone	0	0	0	1	0	0	1	1	tape_water
ST2-069	H-072	188	26.01.2019	11:56:00.000+01	soroti	Soroti	Kumam	protestant	secondary		NA	NA	NA	NA	NA	NA	NA	NA	NA	NA	NA	peri_urban		NA	NA	NA	NA	NA	NA	concrete	iron_sheet	cement	electricity bathroom latrines	1	1	0	1	0		NA	NA	NA	NA	NA	NA	NA	NA	tape_water
ST2-070	H-072	188	26.01.2019	12:12:00.000+01	soroti	Soroti	Kumam	protestant	secondary		NA	NA	NA	NA	NA	NA	NA	NA	NA	NA	NA	peri_urban		NA	NA	NA	NA	NA	NA	concrete	iron_sheet	cement	electricity bathroom latrines	1	1	0	1	0		NA	NA	NA	NA	NA	NA	NA	NA	tape_water
ST2-071	H-072	327	26.01.2019	12:16:00.000+01	soroti	Soroti	Kumam	protestant	secondary		NA	NA	NA	NA	NA	NA	NA	NA	NA	NA	NA	peri_urban		NA	NA	NA	NA	NA	NA	concrete	iron_sheet	cement	electricity bathroom latrines	1	1	0	1	0		NA	NA	NA	NA	NA	NA	NA	NA	tape_water
ST2-072	H-073	51	04.02.2019	09:52:00.000+01	soroti	Kamuda 1	Kumam	catholic	p5_p7	crop_farming livestock_keep	0	1	1	0	0	0	0	0	0	0	0	rural	bike	1	0	0	0	0	0	mud	grass_thatch	soil	bathroom latrines	0	1	0	1	0	radio basic_phone	0	0	1	0	0	0	0	1	bore_hole
ST2-073	H-073	144	04.02.2019	10:15:00.000+01	soroti	Kamuda 1	Kumam	catholic	p5_p7	crop_farming livestock_keep	0	1	1	0	0	0	0	0	0	0	0	rural	bike	1	0	0	0	0	0	mud	grass_thatch	soil	bathroom latrines	0	1	0	1	0	radio basic_phone	0	0	1	0	0	0	0	1	bore_hole
ST2-074	H-074	363	04.02.2019	10:20:00.000+01	soroti	Kamuda 1	Kumam	protestant	p5_p7	boda_boda	0	0	0	0	0	1	0	0	0	0	0	rural	bike moto	1	1	0	0	0	0	mud	grass_thatch	soil	bathroom latrines	0	1	0	1	0		NA	NA	NA	NA	NA	NA	NA	NA	bore_hole
ST2-075	H-075	207	04.02.2019	11:05:00.000+01	soroti	Kamuda 1	Kumam	protestant	illiteracy	crop_farming livestock_keep	0	1	1	0	0	0	0	0	0	0	0	rural	bike	1	0	0	0	0	0	concrete	iron_sheet	cement	bathroom latrines	0	1	0	1	0	radio	0	0	1	0	0	0	0	0	bore_hole
ST2-076	H-076	131	04.02.2019	11:20:00.000+01	soroti	Kamuda 1	Kumam	catholic	p5_p7	laboring	0	0	0	0	1	0	0	0	0	0	0	rural		NA	NA	NA	NA	NA	NA	mud	grass_thatch	soil	bathroom latrines	0	1	0	1	0	basic_phone	0	0	0	0	0	0	0	1	bore_hole
ST2-077	H-077	253	04.02.2019	11:56:00.000+01	soroti	Kamuda 1	Kumam	protestant	p5_p7	crop_farming livestock_keep laboring	0	1	1	0	1	0	0	0	0	0	0	rural	bike	1	0	0	0	0	0	mud	grass_thatch	soil	bathroom latrines	0	1	0	1	0	radio basic_phone	0	0	1	0	0	0	0	1	bore_hole
ST2-078	H-078	380	05.02.2019	09:54:00.000+01	soroti	Kamuda 2	Iteso	protestant	university_und	crop_farming livestock_keep poultry_keepin bee_keeping	0	1	1	0	0	0	0	1	1	0	0	rural	bike	1	0	0	0	0	0	concrete	iron_sheet	ceramic_floor	electricity toilets latrines	1	0	1	1	0	radio flat_iron smartphone	0	0	1	0	0	1	1	0	nation_supply
ST2-079	H-078	186	05.02.2019	10:24:00.000+01	soroti	Kamuda 2	Iteso	protestant	university_und	crop_farming livestock_keep poultry_keepin bee_keeping	0	1	1	0	0	0	0	1	1	0	0	rural	bike	1	0	0	0	0	0	concrete	iron_sheet	ceramic_floor	electricity toilets latrines	1	0	1	1	0	radio flat_iron smartphone	0	0	1	0	0	1	1	0	nation_supply
ST2-080	H-079	162	05.02.2019	10:55:00.000+01	soroti	Kamuda 2	Kumam �	protestant	illiteracy	crop_farming livestock_keep	0	1	1	0	0	0	0	0	0	0	0	rural	bike	1	0	0	0	0	0	mud	grass_thatch	soil	latrines	0	0	0	1	0		NA	NA	NA	NA	NA	NA	NA	NA	bore_hole
ST2-081	H-080	218	05.02.2019	10:55:00.000+01	soroti	Kamuda 2	Kumam	catholic	vocational	crop_farming livestock_keep poultry_keepin	0	1	1	0	0	0	0	1	0	0	0	rural	bike	1	0	0	0	0	0	mud	grass_thatch	soil	bathroom latrines	0	1	0	1	0	radio basic_phone	0	0	1	0	0	0	0	1	bore_hole
ST2-082	H-080	233	05.02.2019	12:10:00.000+01	soroti	Kamuda 2	Kumam	catholic	vocational	crop_farming livestock_keep poultry_keepin	0	1	1	0	0	0	0	1	0	0	0	rural	bike	1	0	0	0	0	0	mud	grass_thatch	soil	bathroom latrines	0	1	0	1	0	radio basic_phone	0	0	1	0	0	0	0	1	bore_hole
[truncated: 38 more columns]
