# Supplementary material for: Predictors of free-roaming domestic dogs' contact network centrality and their relevance for rabies control
Source: Sci Rep. 2021 Jun 18;11:12898. doi: 10.1038/s41598-021-92308-7 (PMC8213792; doi:10.1038/s41598-021-92308-7)
Supplement: Supplementary file 6 — Supplementary Information 6. [file 41598_2021_92308_MOESM6_ESM.xls]

## Sheet: survey
type	name	label	appearance	required	constraint_message	constraint	relevant	calculation
start	start
end	end
begin_group	group_id	Identification du questionnaire	field-list
text	id_survey	Code d'identification du questionnaire		true
integer	gcs_num	Numéro du GCS		true	Le numéro doit être supérieur à 0	. > 0
integer	num_catlog	Numéro du CatLog (si le chien est équipé)		false
date	date	Date		true
time	time_start_gcs	Heure de pose du GPS		true
text	name_team	Nom de l'enquêteur		false
select_one cp3vu30	consent	Acceptez vous de participer à l'étude ?		true
end_group
text	reason_refuse	Si le propriétaire ne souhaite pas participer, quelle en est la raison ?		false		. = ''	${consent} = 'no'
note	Partie_1_Informati_rales_sur_le_m_nage	Partie 1 : Informations générales sur le ménage		false
begin_group	group_info_general	Partie 1 : Informations générales sur le ménage
begin_group	group_address_household	Adresse du ménage	field-list
text	name_head_house	Nom du chef du ménage		false
select_one az8oe73	district_house	District		true
text	village_house	Nom du village ou de la zone de concentration		true
integer	phone_house	Numéro de téléphone		false
end_group
begin_group	group_iv5qx96	Entrer les coordonnées GPS	field-list
text	Xcorrect_gps_house	Coordonnées GPS : X		false
text	Ycorrect_gps_house	Coordonées GPS : Y		false
end_group
begin_group	group_socioeco	Informations socio-économiques
begin_group	group_gl7vc65		field-list
integer	num_people_house	Combien de personnes vivent dans le ménage ?		false	Le nombre de personnes vivant dans le ménage doit être supérieur à 0	. > 0
text	ethnie	Quelle est votre ethnie ?		false
select_one fu2vz33	religion	Quelle est votre religion ?		false
select_one fj8vy40	school	Etes-vous allé à l'école ?		false
select_multiple gf21c60	school_level	Si oui, quel est le plus haut niveau d'étude que vous avez atteint ?		false
select_one ic5en40	travel	Avez-vous effectué des déplacements en dehors du village ou du camp durant les deux dernières années ?		false
select_multiple ed0zx28	possess	Cochez les éléments dont votre ménage dispose :		false
end_group
begin_group	group_pn3bt53		field-list
text	spec_religion	Précisez la religion		false			${religion} = 'other'
text	spec_school_level	Précisez le niveau d'étude		false			selected(${school_level}, 'other')
end_group
begin_group	group_livestock	Combien d'animaux de chaque espèce posséde votre ménage ?	field-list
integer	num_cattle	Combien possédez-vous de bovins ?		false
integer	num_goat	De chèvres ?		false
integer	num_sheep	De moutons ?		false
integer	num_camel	De chameaux ?		false
integer	num_equid	De chevaux et d'ânes ?		false
integer	num_bird	De volailles ?		false
text	num_breed_other	D'autres animaux (précisez les animaux et le nombre)		false
end_group
end_group
integer	num_dog_house	Combien de chiens appartiennent au ménage ?		true	Le nombre de chiens doit être supérieur à 0	. > 0
begin_repeat	group_otherdog	Pour chaque autre chien du ménage portant un collier GPS	field-list				${num_dog_house} > 1
text	id_otherdog_house	Code d'identification du questionnaire		false
integer	gcs_num_otherdog_house	Numéro du GCS		false	Le numéro du boîtier doit être supérieur à 0	. > 0
end_repeat
begin_group	group_dogexchange	Chiens reçus ou donnés pendant l'année écoulée
select_one qn8oi29	getdog	Avez vous reçu ou acheté un ou plusieurs chiens depuis un an ?		true
begin_group	group_oy7zq73	Si vous avez reçu ou acheté un ou plusieurs chiens					${getdog} = 'yes'
integer	num_getdog	Combien de chiens avez-vous reçus ou achetés depuis un an ?		false	Le nombre de chiens acheté doit être supérieur à 0	. > 0	${getdog} = 'yes'
begin_repeat	group_ab9nq50	Origine de chaque chien
select_one bb5hl90	country_origin_getdog	Pays d'origine		false
text	spec_country_origin_getdog	Précisez le pays		false			${country_origin_getdog} = 'other'
select_one fj4tg12	region_origin_getdog	Région d'origine (Tchad)		false			${country_origin_getdog} = 'chad'
select_one fv5xo24	depart_origin_getdog	Département (Batha)		false			${region_origin_getdog} = 'batha'
select_one nv0nd89	depart_origin_getdog_001	Département (Chari-Baguirmi)		false			${region_origin_getdog} = 'chari_baguirmi'
select_one zb34z74	depart_origin_getdog_002	Département (Hadjer-Lamis)		false			${region_origin_getdog} = 'hadjer_lamis'
select_one pd1ju54	depart_origin_getdog_003	Département (Wadi Fira)		false			${region_origin_getdog} = 'wadi_fira'
select_one fo6ph57	depart_origin_getdog_004	Département (Barh El Gazel)		false			${region_origin_getdog} = 'barh_el_gazel'
select_one nr6wv31	depart_origin_getdog_005	Département (Borkou)		false			${region_origin_getdog} = 'borkou'
select_one og5gb85	depart_origin_getdog_006	Département (Ennedi Est)		false			${region_origin_getdog} = 'ennedi_est'
select_one yp1vt05	depart_origin_getdog_007	Département (Ennedi Ouest)		false			${region_origin_getdog} = 'ennedi_ouest'
select_one ao1md16	depart_origin_getdog_008	Département (Guéra)		false			${region_origin_getdog} = 'guera'
select_one mc5jf95	depart_origin_getdog_009	Département (Kanem)		false			${region_origin_getdog} = 'kanem'
select_one vv13w54	depart_origin_getdog_010	Département (Lac)		false			${region_origin_getdog} = 'lac'
select_one ix2hx16	depart_origin_getdog_011	Département (Logone Occidental)		false			${region_origin_getdog} = 'logone_occidental'
select_one nk5cd72	depart_origin_getdog_012	Département (Logone Oriental)		false			${region_origin_getdog} = 'logone_oriental'
select_one eo2om46	depart_origin_getdog_013	Département (Mandoul)		false			${region_origin_getdog} = 'mandoul'
select_one hg5jk08	depart_origin_getdog_014	Département (Mayo-Kebbi Est)		false			${region_origin_getdog} = 'mayo_kebbi_est'
select_one vf6jz11	depart_origin_getdog_015	Département (Mayo-Kebbi Ouest)		false			${region_origin_getdog} = 'mayo_kebbi_ouest'
select_one tf4ya02	depart_origin_getdog_016	Département (Moyen Chari)		false			${region_origin_getdog} = 'moyen_chari'
select_one vl75c33	depart_origin_getdog_017	Département (Ouaddaï)		false			${region_origin_getdog} = 'ouadda'
select_one wi1ne06	depart_origin_getdog_018	Département (Salamat)		false			${region_origin_getdog} = 'salamat'
select_one ke0vu50	depart_origin_getdog_019	Département (Sila)		false			${region_origin_getdog} = 'sila'
select_one iv9iz50	depart_origin_getdog_020	Département (Tandjilé)		false			${region_origin_getdog} = 'tandjil'
select_one dw1qj33	depart_origin_getdog_021	Département (Tibesti)		false			${region_origin_getdog} = 'tibesti'
select_one oy96a71	depart_origin_getdog_022	Département (N'Djaména)		false			${region_origin_getdog} = 'ndjamena'
begin_group	group_ht8lj38		field-list
text	region_origin_getdog_001	Région (en dehors du Tchad)		false			${country_origin_getdog} = 'cameroun' or ${country_origin_getdog} = 'libye' or ${country_origin_getdog} = 'niger' or ${country_origin_getdog} = 'nigeria' or ${country_origin_getdog} = 'centrafrica' or ${country_origin_getdog} = 'soudan' or ${country_origin_getdog} = 'other'
text	depart_origin_getdog_023	Département (en dehors du Tchad)		false			${country_origin_getdog} = 'cameroun' or ${country_origin_getdog} = 'libye' or ${country_origin_getdog} = 'niger' or ${country_origin_getdog} = 'nigeria' or ${country_origin_getdog} = 'centrafrica' or ${country_origin_getdog} = 'soudan' or ${country_origin_getdog} = 'other'
end_group
text	village_origin_getdog	Ville, village ou campement d'origine		false
begin_group	group_av6yx36	Group	field-list
select_one bn3hh69	age_arrival_getdog	Est ce que le chien était âgé de plus de 3 mois quand il est arrivé ?		false
select_one tg19i22	vacc_arrival_getdog	Est ce que le chien était vacciné contre la rage ?		false
integer	num_catlog_arrival_getdog	Numéro du GCS (si le chien est équipé)		false
end_group
end_repeat
end_group
select_one my33z34	givedog	Avez vous donné ou vendu un ou plusieurs chiens depuis un an ?		true
begin_group	group_hr8gs70	Si vous avez donné ou vendus un ou plusieurs chiens l'année dernière					${givedog} = 'yes'
integer	num_givedog	Combien de chiens avez-vous donné ou vendu depuis un an ?		false	Le nombre de chiens achetés ou vendus doit être supérieur à 0	. > 0
begin_repeat	group_nb3of06	Destination de chaque chien
select_one bb5hl90	country_dest_givedog	Pays (destination)		false
text	spec_country_dest_givedog	Précisez le pays		false			${country_dest_givedog} = 'other'
select_one fj4tg12	region_dest_givedog	Région (destination - Tchad)		false			${country_dest_givedog} = 'chad'
begin_group	group_dv0pf89		field-list
text	region_dest_givedog_001	Région (en dehors du Tchad)		false			${country_dest_givedog} = 'cameroun' or ${country_dest_givedog} = 'libye' or ${country_dest_givedog} = 'niger' or ${country_dest_givedog} = 'nigeria' or ${country_dest_givedog} = 'centrafrica' or ${country_dest_givedog} = 'soudan' or ${country_dest_givedog} = 'other'
text	depart_dest_givedog	Département (en dehors du Tchad)		false			${country_dest_givedog} = 'cameroun' or ${country_dest_givedog} = 'libye' or ${country_dest_givedog} = 'niger' or ${country_dest_givedog} = 'nigeria' or ${country_dest_givedog} = 'centrafrica' or ${country_dest_givedog} = 'soudan' or ${country_dest_givedog} = 'other'
end_group
select_one fv5xo24	depart_dest_givedog_001	Département (Batha)		false			${region_dest_givedog} = 'batha'
select_one nv0nd89	depart_dest_givedog_002	Département (Chari-Baguirmi)		false			${region_dest_givedog} = 'chari_baguirmi'
select_one zb34z74	depart_dest_givedog_003	Département (Hadjer-Lamis)		false			${region_dest_givedog} = 'hadjer_lamis'
select_one pd1ju54	depart_dest_givedog_004	Département (Wadi Fira)		false			${region_dest_givedog} = 'wadi_fira'
select_one fo6ph57	depart_dest_givedog_005	Département (Barh El Gazel)		false			${region_dest_givedog} = 'barh_el_gazel'
select_one nr6wv31	depart_dest_givedog_006	Département (Borkou)		false			${region_dest_givedog} = 'borkou'
select_one og5gb85	depart_dest_givedog_007	Département (Ennedi Est)		false			${region_dest_givedog} = 'ennedi_est'
select_one yp1vt05	depart_dest_givedog_008	Département (Ennedi Ouest)		false			${region_dest_givedog} = 'ennedi_ouest'
select_one ao1md16	depart_dest_givedog_009	Département (Guéra)		false			${region_dest_givedog} = 'guera'
select_one mc5jf95	depart_dest_givedog_010	Département (Kanem)		false			${region_dest_givedog} = 'kanem'
select_one vv13w54	depart_dest_givedog_011	Département (Lac)		false			${region_dest_givedog} = 'lac'
select_one ix2hx16	depart_dest_givedog_012	Département (Logone Occidental)		false			${region_dest_givedog} = 'logone_occidental'
select_one nk5cd72	depart_dest_givedog_013	Département (Logone Oriental)		false			${region_dest_givedog} = 'logone_oriental'
select_one eo2om46	depart_dest_givedog_014	Département (Mandoul)		false			${region_dest_givedog} = 'mandoul'
select_one hg5jk08	depart_dest_givedog_015	Département (Mayo-Kebbi Est)		false			${region_dest_givedog} = 'mayo_kebbi_est'
select_one vf6jz11	depart_dest_givedog_016	Département (Mayo-Kebbi Ouest)		false			${region_dest_givedog} = 'mayo_kebbi_ouest'
select_one tf4ya02	depart_dest_givedog_017	Département (Moyen Chari)		false			${region_dest_givedog} = 'moyen_chari'
select_one vl75c33	depart_dest_givedog_018	Département (Ouaddaï)		false			${region_dest_givedog} = 'ouadda'
select_one wi1ne06	depart_dest_givedog_019	Département (Salamat)		false			${region_dest_givedog} = 'salamat'
select_one ke0vu50	depart_dest_givedog_020	Département (Sila)		false			${region_dest_givedog} = 'sila'
select_one iv9iz50	depart_dest_givedog_021	Département (Tandjilé)		false			${region_dest_givedog} = 'tandjil'
select_one dw1qj33	depart_dest_givedog_022	Département (Tibesti)		false			${region_dest_givedog} = 'tibesti'
select_one oy96a71	depart_dest_givedog_023	Département (N'Djaména)		false			${region_dest_givedog} = 'ndjamena'
text	village_dest_givedog	Ville, village ou campement (destination)		false
begin_group	group_ll1wd63	Group	field-list
select_one ug7tk32	age_depart_givedog	Est ce que le chien était âgé de plus de 3 mois au moment du départ ?		false
select_one pr0dn01	vacc_depart_givedog	Est ce que le chien était vacciné contre la rage ?		false
end_group
end_repeat
end_group
end_group
end_group
note	Partie_2_Informations_sur_le_chien	Partie 2 : Informations sur le chien		false
begin_group	group_info_dog	Partie 2 : Informations sur le chien
begin_group	group_info_dog_gene	Informations générales	field-list
text	name_dog	Quel est le nom de votre chien ?		false
select_one mc3mg04	sex_dog	Est-ce un mâle ou une femelle ?		true
text	age	Quel âge a votre chien ?		false
select_one tb0ov21	castration	Votre chien est-il castré ?		true
select_one gc25f39	breed	Quelle est la race de votre chien ?		false
select_one kp1ll82	bcs	Quel est le score de condition corporelle du chien ?		false
select_one bp2sl75	origin_dog	Quelle est l'origine de votre chien ?		false
select_multiple tt7jl62	source_food	Comment se nourrit votre chien ?		false
select_one iu6cz27	frequence_food	A quelle fréquence nourrissez vous votre chien ?		false
end_group
select_one fj4tg12	region_origin	Région d'origine de votre chien		false			${origin_dog} = 'get_outside'
begin_group	group_mo6ib74	Group	field-list
select_one fv5xo24	depart_origin	Département (Batha)		false			${region_origin} = 'batha'
select_one nv0nd89	depart_origin_001	Département (Chari-Baguirmi)		false			${region_origin} = 'chari_baguirmi'
select_one zb34z74	depart_origin_002	Département (Hadjer-Lamis)		false			${region_origin} = 'hadjer_lamis'
select_one pd1ju54	depart_origin_003	Département (Wadi Fira)		false			${region_origin} = 'wadi_fira'
select_one fo6ph57	depart_origin_004	Département (Barh El Gazel)		false			${region_origin} = 'barh_el_gazel'
select_one nr6wv31	depart_origin_005	Département (Borkou)		false			${region_origin} = 'borkou'
select_one og5gb85	depart_origin_006	Département (Ennedi Est)		false			${region_origin} = 'ennedi_est'
select_one yp1vt05	depart_origin_007	Département (Ennedi Ouest)		false			${region_origin} = 'ennedi_ouest'
select_one ao1md16	depart_origin_008	Département (Guéra)		false			${region_origin} = 'guera'
select_one mc5jf95	depart_origin_009	Département (Kanem)		false			${region_origin} = 'kanem'
select_one vv13w54	depart_origin_010	Département (Lac)		false			${region_origin} = 'lac'
select_one ix2hx16	depart_origin_011	Département (Logone Occidental)		false			${region_origin} = 'logone_occidental'
select_one nk5cd72	depart_origin_012	Département (Logone Oriental)		false			${region_origin} = 'logone_oriental'
select_one eo2om46	depart_origin_013	Département (Mandoul)		false			${region_origin} = 'mandoul'
select_one vf6jz11	depart_origin_014	Département (Mayo-Kebbi Ouest)		false			${region_origin} = 'mayo_kebbi_ouest'
select_one hg5jk08	depart_origin_015	Département (Mayo-Kebbi Est)		false			${region_origin} = 'mayo_kebbi_est'
select_one tf4ya02	depart_origin_016	Département (Moyen Chari)		false			${region_origin} = 'moyen_chari'
select_one vl75c33	depart_origin_017	Département (Ouaddaï)		false			${region_origin} = 'ouadda'
select_one wi1ne06	depart_origin_018	Département (Salamat)		false			${region_origin} = 'salamat'
select_one ke0vu50	depart_origin_019	Département (Sila)		false			${region_origin} = 'sila'
select_one iv9iz50	depart_origin_020	Département (Tandjilé)		false			${region_origin} = 'tandjil'
select_one dw1qj33	depart_origin_021	Département (Tibesti)		false			${region_origin} = 'tibesti'
select_one oy96a71	depart_origin_022	Département (N'Djaména)		false			${region_origin} = 'ndjamena'
text	village_origin	Ville, village ou campement d'origine du chien		false			${origin_dog} = 'get_outside'
end_group
begin_group	group_sh0gd51		field-list
select_multiple ms1sm80	reason_castration	Comment a été castré votre chien ?		false			${castration} = 'yes'
text	spec_breed	Précisez la race de votre chien		false			${breed} = 'pur'
text	spec_origin_dog	Précisez d'où vient votre chien		false			${origin_dog} = 'other'
text	spec_source_food	Précisez comment se nourrit votre chien		false			selected(${source_food}, 'other')
text	spec_freq_food	Précisez la fréquence à laquelle vous nourrissez votre chien		false			${frequence_food} = 'autres'
end_group
text	spec_castration	Précisez comment a été castré votre chien		false			selected(${reason_castration}, 'other')
begin_group	group_vacc	Vaccination
select_one fx2kg33	vacc_dog	Votre chien est-il vacciné contre la rage ?		false
end_group
begin_group	group_au2sa22
select_one rt4ul22	vacc_time	Quand a t'il été vacciné pour la dernière fois ?		false			${vacc_dog} = 'yes'
select_one kd5wa17	vacc_conf	Peut-on confirmer avec le carnet de vaccination ?		false			${vacc_dog} = 'yes'
select_multiple vh0ul22	vacc_how	A quelle occasion a été vacciné votre chien ?		false			${vacc_dog} = 'yes'
end_group
text	spec_vacc_how	Précisez à quelle occasion a été vacciné votre chien ?		false			selected(${vacc_how}, 'other')
begin_group	group_repro	Reproduction (pour les femelles non stérilisées)					${sex_dog} = 'female' and ${castration} = 'no'
begin_group	group_br3yi68
select_one xp9xb24	heat	Est ce que votre chienne est actuellement en chaleur ?		false
end_group
select_one nt8kc43	puppies	Votre chienne a t'elle eu des chiots cette années ?		false
begin_group	group_ee7is46	Group	field-list				${puppies} = 'yes'
integer	num_pup	Combien de chiots a eu votre chienne depuis un an ?		false			${puppies} = 'yes'
integer	num_pup_fem	Combien de femelles ?		false
integer	num_pup_male	Combien de mâles ?		false
select_one kv9rk99	pup_vacc	Les avez vous vacciné contre la rage ?		false
end_group
end_group
begin_group	group_confinement	Détention
select_one uq4rj64	freeroam	Votre chien peut-il circuler librement dans les rues ?		false
select_one og3xw90	time_freeroam	Quand peut-il circuler librement ?		false			${freeroam} = 'yes'
text	spec_time_freeroam	Précisez quand votre chien peut circuler librement dans la rue		false			${time_freeroam} = 'other'
end_group
begin_group	group_utilization	Utilisation du chien
select_multiple hn8gn86	reason_keep	Pour quelle(s) raison(s) élevez vous ce chien ?		false
text	spec_reason_keep	Précisez la raison pour laquelle vous élevez ce chien		false			selected(${reason_keep}, 'other')
select_one ha1zz41	sell_meat	Vendez vous le chien ou directement la viande ?		false			selected(${reason_keep}, 'meat')
integer	num_meat_sell	Combien de chiens vendez vous par an ?		false			${sell_meat} = 'dog' or ${sell_meat} = 'depend'
end_group
text	slaughtering	Comment abattez vous les chiens ?		false			selected(${reason_keep}, 'meat')
begin_group	group_movement	Déplacements
select_one qn8jh43	movement	Vous déplacez vous avec votre chien ?		false
text	spec_movement	Précisez		false			${movement} = 'other'
begin_repeat	group_tg0sy43	Pour chaque destination					${movement} = 'outside'
begin_group	group_yb91j17	Où vous déplacez vous ?
select_one bb5hl90	country_move	Où vous déplacez vous ? Pays (transport)		false
text	spec_country_move	Précisez le pays		false			${country_move} = 'other'
select_one fj4tg12	region_move	Région (transport - Tchad)		false			${country_move} = 'chad'
text	region_move_001	Région (en dehors du Tchad)		false			${country_move} = 'cameroun' or ${country_move} = 'libye' or ${country_move} = 'niger' or ${country_move} = 'nigeria' or ${country_move} = 'centrafrica' or ${country_move} = 'soudan' or ${country_move} = 'other'
select_one fv5xo24	depart_move	Département (Batha)		false			${region_move} = 'batha'
select_one nv0nd89	depart_move_001	Département (Chari-Baguirmi)		false			${region_move} = 'chari_baguirmi'
select_one zb34z74	depart_move_002	Département (Hadjer-Lamis)		false			${region_move} = 'hadjer_lamis'
select_one pd1ju54	depart_move_003	Département (Wadi Fira)		false			${region_move} = 'wadi_fira'
select_one fo6ph57	depart_move_004	Département (Barh El Gazel)		false			${region_move} = 'barh_el_gazel'
select_one nr6wv31	depart_move_005	Département (Borkou)		false			${region_move} = 'borkou'
select_one og5gb85	depart_move_006	Département (Ennedi Est)		false			${region_move} = 'ennedi_est'
select_one yp1vt05	depart_move_007	Département (Ennedi Ouest)		false			${region_move} = 'ennedi_ouest'
select_one ao1md16	depart_move_008	Département (Guéra)		false			${region_move} = 'guera'
select_one mc5jf95	depart_move_009	Département (Kanem)		false			${region_move} = 'kanem'
select_one vv13w54	depart_move_010	Département (Lac)		false			${region_move} = 'lac'
select_one ix2hx16	depart_move_011	Département (Logone Occidental)		false			${region_move} = 'logone_occidental'
select_one nk5cd72	depart_move_012	Département (Logone Oriental)		false			${region_move} = 'logone_oriental'
select_one eo2om46	depart_move_013	Département (Mandoul)		false			${region_move} = 'mandoul'
select_one hg5jk08	depart_move_014	Département (Mayo-Kebbi Est)		false			${region_move} = 'mayo_kebbi_est'
select_one vf6jz11	depart_move_015	Département (Mayo-Kebbi Ouest)		false			${region_move} = 'mayo_kebbi_ouest'
select_one tf4ya02	depart_move_016	Département (Moyen Chari)		false			${region_move} = 'moyen_chari'
select_one vl75c33	depart_move_017	Département (Ouaddaï)		false			${region_move} = 'ouadda'
select_one wi1ne06	depart_move_018	Département (Salamat)		false			${region_move} = 'salamat'
select_one ke0vu50	depart_move_019	Département (Sila)		false			${region_move} = 'sila'
select_one iv9iz50	depart_move_020	Département (Tandjilé)		false			${region_move} = 'tandjil'
select_one dw1qj33	depart_move_021	Département (Tibesti)		false			${region_move} = 'tibesti'
select_one oy96a71	depart_move_022	Département (N'Djaména)		false			${region_move} = 'ndjamena'
text	depart_move_023	Département (en dehors du Tchad)		false			${country_move} = 'cameroun' or ${country_move} = 'libye' or ${country_move} = 'niger' or ${country_move} = 'nigeria' or ${country_move} = 'centrafrica' or ${country_move} = 'soudan' or ${country_move} = 'other'
text	village_move	Ville, village ou campement		false
end_group
begin_group	group_qf98q60		field-list
text	reason_move	Pour quelle raison voyagez vous à cet endroit ?		false
select_multiple xt99s22	vehicule_move	Quel moyen de transport utilisez-vous ?		false
integer	freq_move	Combien de fois par an voyagez vous à cet endroit ?		false	Doit être supérieur à 0	. > 0
integer	duration_move	Combien de jours restez vous sur place (précisement) ?		false
select_one vk2rs57	duration_move_category	Si vous ne connaissez pas le nombre de jours exact : combien de temps restez vous sur place (approximativement) ?		false
select_one pr3pp86	freeroam_move	Est ce que le chien peut se déplacer librement dans la rue lorsque vous êtes là-bas ?		false
end_group
begin_group	group_zn93a42	Group	field-list
text	spec_vehicule_move	Précisez le moyen de transport		false			selected(${vehicule_move}, 'other')
text	spec_duration_move	Précisez la durée sur place		false			${duration_move_category} = 'other'
end_group
end_repeat
end_group
end_group
note	Partie_3_Autres_ch_ens_et_faune_sauvage	Partie 3 : Autres chiens et faune sauvage		false
begin_group	group_dt7zz66	Partie 3 : Autres chiens et faune sauvage
select_one ft4bn44	otherdog_village	Est ce que d'autres chiens viennent chez vous ?		false
select_one pn7di40	otherdog_village_owner	Est ce que ce ou ceux chiens ont un propriétaire ?		false			${otherdog_village} = 'yes'
select_one xv45a83	otherdog_ownerless_village	Est ce que vous pensez qu'il y a des chiens sans propriétaires dans le village ?		false			${otherdog_village} = 'no' or ${otherdog_village_owner} = 'yes' or ${otherdog_village_owner} = 'donotknow'
select_one mn0eu73	otherdog_gather	Est ce que les chiens ont tendance à se rassembler dans un lieu en particulier ?		false
select_multiple kf4kh27	otherdog_gather_place	Quel est ce lieu ?		false			${otherdog_gather} = 'yes'
text	spec_otherdog_gather_place	Précisez le lieu où les chiens se regroupent		false			selected(${otherdog_gather_place}, 'other')
select_one bq0hw36	wildlife	Observez-vous parfois des animaux sauvages autour de chez vous ?		false
text	wildlife_species	Quelles espèces ?		false			${wildlife} = 'yes'
end_group
note	Partie_4_Questions_pour_l_enqu_teur	Partie 4 : Questions pour l'enquêteur		false
begin_group	group_interviewer	Partie 4 : Questions pour l'enquêteur
select_one oe6oi97	otherdog_survey	Pour l'enquêteur : Avez vous observé des chiens n'appartenant pas au propriétaire autour de la maison pendant l'enquête ?		false
begin_group	group_zv3pp75	Group	field-list
integer	num_otherdog_survey	Combien de chiens ?		false			${otherdog_survey} = 'yes'
text	num_gcs_otherdog_survey	Numéros des GCS (si visibles)		false			${otherdog_survey} = 'yes'
select_one gx8vx18	contact_otherdog_survey	Peuvent ils être en contact avec les chiens du ménage ?		false			${otherdog_survey} = 'yes'
end_group
select_one er0fl27	wildlife_survey	Pour l'enquêteur : Avez vous observé des animaux sauvages autour de la maison pendant l'enquête ?		false
text	specie_wildlife_survey	Quelles espèces ?		false			${wildlife_survey} = 'yes'
text	comments	Commentaires de l'enquêteur		false
end_group
calculate	__version__							'v4Jd3iMNQPJHNrrXyAhJH6'

## Sheet: choices
list_name	name	label	order
cp3vu30	yes	Oui
cp3vu30	no	Non
az8oe73	yao	Yao
az8oe73	danamadji	Danamadji
fu2vz33	animist	Animiste (religion traditionnelle)
fu2vz33	christian	Chrétienne	1
fu2vz33	muslim	Musulmane	2
fu2vz33	atheist	Athée	4
fu2vz33	other	Autres
fj8vy40	yes	Oui
fj8vy40	no	Non
gf21c60	primary	Primaire
gf21c60	secondary	Secondaire
gf21c60	technic_sec	Technique secondaire
gf21c60	prof_sec	Professionnel niveau secondaire
gf21c60	superior	Supérieur
gf21c60	prof_super	Professionnel supérieur
gf21c60	other	Autres
ic5en40	yes	Oui
ic5en40	no	Non
ic5en40	donotknow	Ne sait pas
ed0zx28	electricity	Source d'électricité
ed0zx28	drink_water	Eau potable
ed0zx28	fridge	Réfrigérateur
ed0zx28	radio	Appareil radio
ed0zx28	television	Télévision
ed0zx28	bike	Bicyclette
ed0zx28	moto	Motocyclette
ed0zx28	car	Voiture
ed0zx28	cellphone	Téléphone portable
qn8oi29	yes	Oui
qn8oi29	no	Non
qn8oi29	donotknow	Ne sait pas
bb5hl90	chad	Tchad
bb5hl90	cameroun	Cameroun	1
bb5hl90	libye	Libye	2
bb5hl90	niger	Niger	3
bb5hl90	nigeria	Nigéria	4
bb5hl90	centrafrica	République Centrafricaine	5
bb5hl90	soudan	Soudan	6
bb5hl90	other	Autre	7
bb5hl90	donotknow	Ne sait pas
fj4tg12	batha	Batha
fj4tg12	chari_baguirmi	Chari-Baguirmi	1
fj4tg12	hadjer_lamis	Hadjer-Lamis	2
fj4tg12	wadi_fira	Wadi Fira	3
fj4tg12	barh_el_gazel	Barh El Gazel	4
fj4tg12	borkou	Borkou	5
fj4tg12	ndjamena	N'Djaména (Ville)	6
fj4tg12	ennedi_est	Ennedi Est	7
fj4tg12	ennedi_ouest	Ennedi Ouest	8
fj4tg12	guera	Guéra	9
fj4tg12	kanem	Kanem	10
fj4tg12	lac	Lac	11
fj4tg12	logone_occidental	Logone Occidental	12
fj4tg12	logone_oriental	Logone Oriental	13
fj4tg12	mandoul	Mandoul	14
fj4tg12	mayo_kebbi_est	Mayo-Kebbi Est	15
fj4tg12	mayo_kebbi_ouest	Mayo-Kebbi Ouest	16
fj4tg12	moyen_chari	Moyen Chari	17
fj4tg12	ouadda	Ouaddaï	18
fj4tg12	salamat	Salamat	19
fj4tg12	sila	Sila	20
fj4tg12	tandjil	Tandjilé	21
fj4tg12	tibesti	Tibesti	22
fj4tg12	donotknow	Ne sait pas	23
fv5xo24	batha_est	Batha Est
fv5xo24	batha_ouest	Batha Ouest
fv5xo24	fitri	Fitri
fv5xo24	donotknow	Ne sait pas
nv0nd89	baguirmi	Baguirmi
nv0nd89	chari	Chari
nv0nd89	loug_chari	Loug Chari
nv0nd89	donotknow	Ne sait pas
zb34z74	dababa	Dababa
zb34z74	dagana	Dagana
zb34z74	haraze_al_biar	Haraze Al Biar
zb34z74	donotknow	Ne sait pas
pd1ju54	biltine	Biltine
pd1ju54	dar_tama	Dar Tama
pd1ju54	iriba	Iriba
pd1ju54	megri	Mégri
pd1ju54	donotknow	Ne sait pas
fo6ph57	barh_nord	Barh El Gazel Nord
fo6ph57	barh_sud	Barh El Gazel Sud
fo6ph57	barh_ouest	Barh El Gazel Ouest
fo6ph57	donotknow	Ne sait pas
nr6wv31	borkou	Borkou
nr6wv31	bourkou_yala	Bourkou Yala
nr6wv31	donotknow	Ne sait pas
og5gb85	amdjarass	Amdjarass
og5gb85	wadi_hawar	Wadi Hawar
og5gb85	donotknow	Ne sait pas
yp1vt05	fada	Fada
yp1vt05	mourtcha	Mourtcha
yp1vt05	donotknow	Ne sait pas
ao1md16	barh_signaka	Barh Signaka
ao1md16	guera	Guéra
ao1md16	abtouyour	Abtouyour
ao1md16	mangalme	Mangalmé
ao1md16	donotknow	Ne sait pas
mc5jf95	nord_kanem	Nord Kanem
mc5jf95	kanem	Kanem
mc5jf95	wadi_bissam	Wadi Bissam
mc5jf95	donotknow	Ne sait pas
vv13w54	fouli	Fouli
vv13w54	kaya	Kaya
vv13w54	mamdi	Mamdi
vv13w54	wayi	Wayi
vv13w54	donotknow	Ne sait pas
ix2hx16	dodje	Dodjé
ix2hx16	lac_wey	Lac Wey
ix2hx16	ngoukosso	Ngourkosso
ix2hx16	gueni	Guéni
ix2hx16	donotknow	Ne sait pas
nk5cd72	nya_pende	Nya Pendé
nk5cd72	pende	Pendé
nk5cd72	monts_de_lam	Monts de Lam
nk5cd72	nya	Nya
nk5cd72	kouh_est	Kouh-Est
nk5cd72	kouh_ouest	Kouh-Ouest
nk5cd72	donotknow	Ne sait pas
eo2om46	barh_sara	Barh Sara
eo2om46	mandoul_occide	Mandoul Occidental
eo2om46	mandoul_orient	Mandoul Oriental
eo2om46	donotknow	Ne sait pas
hg5jk08	mayo_boneye	Mayo-Boneye
hg5jk08	kabbia	Kabbia
hg5jk08	mont_dilli	Mont d'Illi
hg5jk08	mayo_lemie	Mayo-Lémié
hg5jk08	donotknow	Ne sait pas
vf6jz11	lac_lere	Lac Léré
vf6jz11	mayo_dallah	Mayo-Dallah
vf6jz11	mayo_binder	Mayo-Binder
vf6jz11	donotknow	Ne sait pas
tf4ya02	barh_koh	Barh Kôh
tf4ya02	grande_sido	Grande Sido
tf4ya02	lac_iro	Lac Iro
tf4ya02	donotknow	Ne sait pas
vl75c33	adbi	Abdi
vl75c33	assoungha	Assoungha
vl75c33	ouara	Ouara
vl75c33	donotknow	Ne sait pas
wi1ne06	aboudeia	Aboudeïa
wi1ne06	bath_azoum	Barh Azoum
wi1ne06	haraze	Haraze-Mangueigne
wi1ne06	donotknow	Ne sait pas
ke0vu50	kimiti	Kimiti
ke0vu50	djourouf	Djourouf Al Ahmar
ke0vu50	donotknow	Ne sait pas
iv9iz50	tandjile_est	Tandjilé Est
iv9iz50	tandjile_ouest	Tandjilé Ouest
iv9iz50	tandjile_centr	Tandjilé Centre
iv9iz50	donotknow	Ne sait pas
dw1qj33	tibesti_est	Tibesti Est
dw1qj33	tibesti_ouest	Tibesti Ouest
dw1qj33	donotknow	Ne sait pas
oy96a71	arr1	Arrondissement 1
oy96a71	arr2	Arrondissement 2
oy96a71	arr3	Arrondissement 3
oy96a71	arr4	Arrondissement 4
oy96a71	arr5	Arrondissement 5
oy96a71	arr6	Arrondissement 6
oy96a71	arr7	Arrondissement 7
oy96a71	arr8	Arrondissement 8
oy96a71	arr9	Arrondissement 9
oy96a71	arr10	Arrondissement 10
oy96a71	donotknow	Ne sait pas
bn3hh69	yes	Oui
bn3hh69	no	Non
bn3hh69	donotknow	Ne sait pas
tg19i22	yes	Oui
tg19i22	no	Non
tg19i22	donotknow	Ne sait pas
my33z34	yes	Oui
my33z34	no	Non
my33z34	donotknow	Ne sait pas
ug7tk32	yes	Oui
ug7tk32	no	Non
ug7tk32	donotknow	Ne sait pas
pr0dn01	yes	Oui
pr0dn01	no	Non
pr0dn01	donotknow	Ne sait pas
mc3mg04	male	Mâle
mc3mg04	female	Femelle
mc3mg04	donotknow	Ne sait pas
tb0ov21	yes	Oui
tb0ov21	no	Non
tb0ov21	donotknow	Ne sait pas
gc25f39	pur	Pur race
gc25f39	local	Race locale
gc25f39	mixed	Métis
gc25f39	donotknow	Ne sait pas
kp1ll82	1	1
kp1ll82	2	2
kp1ll82	3	3
kp1ll82	4	4
kp1ll82	5	5
bp2sl75	home	Né à la maison
bp2sl75	get_inside	Donné ou vendu par un voisin ou quelqu'un du village
bp2sl75	get_outside	Donné ou vendu par quelqu'un n'habitant pas dans le village
bp2sl75	found	Le chien a été trouvé dans la rue
bp2sl75	donotknow	Ne sait pas
bp2sl75	other	Autres
tt7jl62	petfood	Nourriture commercialisée pour les chiens
tt7jl62	leftovers	Restes de cuisine
tt7jl62	rubbish	Déchets trouvés dans les poubelles
tt7jl62	dead_animal	Cadavres d'animaux
tt7jl62	donotknow	Ne sait pas, le chien se nourrit par lui même
tt7jl62	other	Autres
iu6cz27	everyday	Tous les jours
iu6cz27	several_time_w	Plusieurs fois par semaine
iu6cz27	several_time_m	Plusieurs fois par mois
iu6cz27	other	Ne sait pas
iu6cz27	autres	Autres
ms1sm80	vet	Vous étes allés chez le vétérinaire
ms1sm80	campaign	Lors d'une campagne de vaccination
ms1sm80	before	Il était déjà castré quand vous l'avez récupéré
ms1sm80	donotknow	Ne sait pas
ms1sm80	other	Autre
fx2kg33	yes	Oui
fx2kg33	no	Non
fx2kg33	donotknow	Ne sait pas
rt4ul22	less_one	Il y a un an ou moins
rt4ul22	more_one	Il y a plus d'un an
rt4ul22	more_two	Il y a plus de 2 ans
rt4ul22	donotknow	Ne sait pas
kd5wa17	yes	Oui
kd5wa17	no	Non
vh0ul22	vet	Chez le vétérinaire
vh0ul22	vacc_campaign	Lors d'une campagne de vaccination
vh0ul22	health-center	Dans le centre de santé
vh0ul22	other	Autres
xp9xb24	yes	Oui
xp9xb24	no	Non
xp9xb24	donotknow	Ne sait pas
nt8kc43	yes	Oui
nt8kc43	no	Non
kv9rk99	yes	Oui
kv9rk99	no	Non
kv9rk99	donotknow	Ne sait pas
uq4rj64	yes	Oui
uq4rj64	no	Non
og3xw90	always	Tout le temps
og3xw90	day	La journée seulement
og3xw90	night	La nuit seulement
og3xw90	few_hours	Seulement quelles heures par jour
og3xw90	other	Autres
hn8gn86	guard	Gardien du ménage
hn8gn86	pet	Animal de compagnie
hn8gn86	shepherd	Gardien du troupeau
hn8gn86	meat	Source de viande
hn8gn86	hunt	Chasse
hn8gn86	other	Autres
ha1zz41	dog	Le chien vivant (Vérifier que la destination des chiens a bien été rentrée en partie 1)
ha1zz41	meat	La viande après abattage
ha1zz41	depend	Cela dépend des fois (Vérifier que la destination des chiens a bien été rentrée en partie 1)
qn8jh43	village	Oui mais seulement dans le village ou le campement
qn8jh43	outside	Oui, aussi en dehors du village ou du campement
qn8jh43	no	Non
qn8jh43	donotknow	Ne sait pas
qn8jh43	other	Autres
xt99s22	foot	A pied
xt99s22	bike	En vélo	1
xt99s22	moto	En moto	2
xt99s22	car	En voiture	3
xt99s22	taxi	En taxi	4
xt99s22	bus	En bus	5
xt99s22	other	Autres	6
vk2rs57	less_day	Moins d'une journée
vk2rs57	few_day	Quelques jours
vk2rs57	week	Environ une semaine
vk2rs57	few_week	Plusieurs semaines
vk2rs57	month	Environ un mois
vk2rs57	few_month	Plusieurs mois
vk2rs57	other	Autres
pr3pp86	yes	Oui
pr3pp86	no	Non
pr3pp86	donotknow	Ne sait pas
ft4bn44	yes	Oui
ft4bn44	no	Non
ft4bn44	donotknow	Ne sait pas
pn7di40	yes	Oui
pn7di40	no	Non
pn7di40	donotknow	Ne sait pas
xv45a83	yes	Oui
xv45a83	no	Non
xv45a83	donotknow	Ne sait pas
mn0eu73	yes	Oui
mn0eu73	no	Non
mn0eu73	donotknow	Ne sait pas
kf4kh27	garage	Garage
kf4kh27	farm	Ferme
kf4kh27	hospital	Hôpital
kf4kh27	slaughterhouse	Abattoir
kf4kh27	other	Autres
bq0hw36	yes	Oui
bq0hw36	no	Non
oe6oi97	yes	Oui
oe6oi97	no	Non
gx8vx18	yes	Oui
gx8vx18	no	Non
gx8vx18	donotknow	Ne sait pas
er0fl27	yes	Oui
er0fl27	no	Non

## Sheet: settings
style	version
	v4Jd3iMNQPJHNrrXyAhJH6
