# Supplementary material for: Predictors of free-roaming domestic dogs' contact network centrality and their relevance for rabies control
Source: Sci Rep. 2021 Jun 18;11:12898. doi: 10.1038/s41598-021-92308-7 (PMC8213792; doi:10.1038/s41598-021-92308-7)
Supplement: Supplementary file 7 — Supplementary Information 7. [file 41598_2021_92308_MOESM7_ESM.xls]

## Sheet: survey
type	name	label	appearance	required	relevant	constraint	calculation
start	start
end	end
begin_group	group_bx12q66	Identificación del cuestionario	field-list
text	id_survey	Codigo de identificación del cuestionario:		false
integer	gcs_num	Número de GCS:		false
integer	catlog_num	Número de CatLog (si el perro lo tiene):		false
date	date	Fecha:		false
time	time_start_gcs	Hora de la colocación del collar:		false
select_one dx35e16	name_team	Nombre del equipo		false
end_group
note	Parte_1_Informaci_n_del_hogar	Parte 1: Información del hogar		false
begin_group	group_hv8wg90	Parte 1: Información del hogar
begin_group	group_oi2go64	Direccion	field-list
text	name_head_house	Nombre del entrevistado:		false
select_one av4vh55	village_house	Lugar		false
integer	home_code	Código del hogar		false
integer	phone_house	Número de teléfono:		false
end_group
begin_group	group_ha5hm41	Coordenadas GPS del hogar	field-list
geopoint	gps_coordinates	Coordenadas GPS del hogar:		false
note	Si_la_tablet_no_se_p_sando_el_GPS_de_mano	Si la tablet no se puede usar para las coordenadas GPS, ingrese las coordenadas manualmente usando el GPS de mano		false
text	gps_house_latitude	X:		false
text	gps_house_longitude	Y:		false
end_group
begin_group	group_fo7hu37	Información socioeconómica	field-list
integer	num_people_house	Número de personas que viven en la casa:		false
select_one tr24k78	ethnie	Etnicidad:		false
select_one nl25g29	religion	Religión:		false
select_one ta6ri62	school_level	Nivel de escolaridad:		false
select_multiple jn0lq55	job_head_house	Actividad profesional del jefe de familia:		false
select_multiple lp9jr60	material_house	Materiales de la casa (paredes y techo):		false
select_multiple xq4zm44	possess	Su casa tiene:		false
select_multiple cw4vr71	possess_item	En su casa usted tiene:		false
select_multiple xm9tr34	possess_transportation	Propiedad transporte:		false
end_group
begin_group	group_zd5yo92	Especifica	field-list
text	spec_religion	Especifica la religión:		false	${religion} = 'other'
text	spec_job	Especifica la actividad:		false	selected(${job_head_house}, 'other')
text	spec_material	Especifica el material:		false	selected(${material_house}, 'other')
text	spec_transportation	Especifica la propiedad transporte:		false	selected(${possess_transportation}, 'other')
end_group
integer	num_dog_house	Cantidad de perros que viven en el hogar:		false		. > 0
begin_group	group_rn1ib99	Perros qui viven en el hogar	field-list
integer	id_survey_dog2	Perro 2- Identificación del perro (correlativo en cuestionario):		false	${num_dog_house} >= 2
integer	gcs_num_dog2	Perro 2- Su número de GCS		false	${num_dog_house} >= 2
integer	id_survey_dog3	Perro 3 - Identificación del perro (correlativo en cuestionario):		false	${num_dog_house} >= 3
integer	gcs_num_dog3	Perro 3 - Su número de GCS		false	${num_dog_house} >= 3
integer	id_survey_dog4	Perro 4 - Identificación del perro (correlativo en cuestionario):		false	${num_dog_house} >= 4
integer	gcs_num_dog4	Perro 4 - Su número de GCS		false	${num_dog_house} >= 4
integer	id_survey_dog5	Perro 5 - Identificación del perro (correlativo en cuestionario):		false	${num_dog_house} >= 5
integer	gcs_num_dog5	Perro 5- Su número de GCS		false	${num_dog_house} >= 5
integer	id_survey_dog6	Perro 6 - Identificación del perro (correlativo en cuestionario):		false	${num_dog_house} >= 6
integer	gcs_num_dog6	Perro 6 - Su número de GCS		false	${num_dog_house} >= 6
integer	id_survey_dog7	Perro 7 - Identificación del perro (correlativo en cuestionario):		false	${num_dog_house} >= 7
integer	gcs_num_dog7	Perro 7 - Su número de GCS		false	${num_dog_house} >= 7
integer	id_survey_dog8	Perro 8 - Identificación del perro (correlativo en cuestionario):		false	${num_dog_house} >= 8
integer	gcs_num_dog8	Perro 8 - Su número de GCS		false	${num_dog_house} >= 8
integer	id_survey_dog9	Perro 9 - Identificación del perro (correlativo en cuestionario):		false	${num_dog_house} >= 9
integer	gcs_num_dog9	Perro 9 - Su número de GCS		false	${num_dog_house} >= 9
integer	id_survey_dog10	Perro 10 - Identificación del perro (correlativo en cuestionario):		false	${num_dog_house} >= 10
integer	gcs_number_dog10	Perro 10 - Su número de GCS		false	${num_dog_house} >= 10
end_group
begin_group	group_te6aj72	Perros recibidos o dados
begin_group	group_tz3dd48	Perros recibidos
select_one ca7ip18	getdog	¿Compró o recibió uno o varios perros durante el año anterior?		false
begin_repeat	group_qt7uf69	Origen de los perros			${getdog} = 'yes'
begin_group	group_io0na51		field-list
note	Perros_recibidos	Perros recibidos		false
integer	num_getdog	Cantidad de perros:		false	${getdog} = 'yes'
select_one ww5ip07	country_getdog	País:		false
select_one jk5bt81	depart_getdog	Departamento:		false
text	depart_outside_getdog	Departamento (si fuera de Guatemala):		false
text	mucipality_getdog	Municipio:		false
select_one at3rt64	age_getdog	¿Los perros tenían más de 3 meses cuando llegaron a su casa?		false
select_one mq1jr86	vacc_getdog	Fueron vacunados contra la rabia en el último año ?		false
end_group
text	spec_country_getdog	Especifica el paìs:		false	${country_getdog} = 'other'
end_repeat
end_group
begin_group	group_ie8zb55	Perros dados
select_one fs61i80	givedog	¿Vendió o regaló uno o varios perros durante el año pasado?		false
begin_repeat	group_hb88i35	Destino de los perros			${givedog} = 'yes'
begin_group	group_tf0vg40		field-list
note	Perros_dados	Perros dados		false
integer	num_givedog	Candidad de perros:		false	${givedog} = 'yes'
select_one vb7bh96	country_givedog	País:		false
select_one mv2al96	depart_givedog	Departamento:		false
text	depart_outside_givedog	Departamento (si fuera de Guatemala) :		false
text	municipality_givedog	Municipio:		false
select_one st4ba12	age_givedog	¿Los perros tenían más de 3 meses cuando dejaron la casa?		false
select_one lz9zm74	vacc_givedog	Fueron vacunados contra la rabia antes de darlo?		false
end_group
text	spec_country_givedog	Especifica el país:		false	${country_givedog} = 'other'
end_repeat
end_group
end_group
end_group
note	Parte_2_Informaci_n_sobre_el_perro	Parte 2: Información sobre el perro		false
begin_group	group_zv0cz31	Parte 2: Información sobre el perro
begin_group	group_kq6iu78	Información general sobre el perro	field-list
note	Informaci_n_general_sobre_el_perro	Información general sobre el perro		false
text	name_dog	Nombre del perro:		false
select_one xk67b58	sex_dog	Sexo:		false
integer	age_dog	Edad:		false
select_one ba4nn50	castration	¿El perro es castrado?		false
text	breed	Raza canina:		false
select_one jk2ea23	bcs	Puntuación de acondicionamiento corporal:		false
select_one jo7fk41	origin_dog	Origen del perro:		false
select_multiple ft8uw00	source_food	¿Qué come su perro?		false
select_one am18m08	frequence_food	¿Con qué frecuencia alimenta a su perro?		false
end_group
begin_group	group_jl1ww16	Especifica	field-list
select_one gt3ur17	castration_how	¿Cómo ha sido castrado el perro?		false	${castration} = 'yes'
select_one xu01i38	age_category	Categoría de edad del perro:		false	${age_dog} = ''
text	spec_food	Especifica el alimento:		false	selected(${source_food}, 'others')
text	spec_fequency_food	Especifica la frequencia		false	${frequence_food} = 'other'
text	spec_origin_dog	Especifica el origen del perro:		false	${origin_dog} = 'otro'
end_group
text	spec_castration_how	Especifica como ha sido castrado el perro:		false	${castration_how} = 'otros'
begin_group	group_eo4fs83	Origen del perro	field-list		${origin_dog} = 'dado_o_vendido_por_alguien_fue'
note	Origen_del_perro_Da_ien_fuera_del_pueblo	Origen del perro (Dado o vendido por alguien fuera del pueblo)		false
select_one qa0cy97	country_origin_dog	País:		false
select_one mv2al96	depart_origin_dog	Departamento:		false	${country_origin_dog} = 'guatemala'
text	depart_outside_origin_dog	Departamento (si fuera de Guatemala):		false	${country_origin_dog} != 'guatemala'
text	municipality_origin_dog	Municipio:		false	${origin_dog} = 'dado_o_vendido_por_alguien_fue'
text	village_origin_dog	Pueblo:		false	${origin_dog} = 'dado_o_vendido_por_alguien_fue'
end_group
text	spec_country_origin_dog	Especifica el país:		false	${country_origin_dog} = 'other'
begin_group	group_fc9xf05	Vacunación	field-list
note	Vacunaci_n	Vacunación		false
select_one ky0gz33	vacc_dog	¿Su perro está vacunado contra la rabia?		false
select_one lx9bo28	vacc_time	¿Cuándo fue su perro vacunado por última vez?		false
select_one mx96g74	vacc_conf	¿Podemos confirmarlo con el carnet de vacunación?		false
end_group
begin_group	group_sw6qt95	Reproducción (para hembras no esterilizadas)			${sex_dog} = 'female' and ${castration} = 'no'
begin_group	group_hv4wa59	Group	field-list
note	Reproducci_n	Reproducción		false
select_one at4bh87	heat	¿El perro está actualmente en celo/brama?		false
select_one bh6jh85	num_litter_know	Sabe el número de camadas de ella en los últimos 12 meses?		false
end_group
begin_group	group_vq1rn53	Group	field-list
integer	num_litter	¿Cuántos camadas?		false	${num_litter_know} = 'yes'
select_one qt49b68	num_pup_know	Sabe el número total de crías de la última camada:		false
end_group
begin_group	group_hy3lm10	Group	field-list
integer	num_pup_total	¿Cuántos cachorros?		false	${num_pup_know} = 'yes'
integer	num_pup_male	¿Cuántos machos?		false	${num_pup_know} = 'yes'
integer	num_pup_female	¿Cuántos hembras?		false	${num_pup_know} = 'yes'
select_multiple dj8cy89	fate_pup	Destino de los cachorros:		false
select_one gt21l76	vacc_pup	Estaba vacunado contra la rabia?		false	${num_pup_total} >= 1
end_group
end_group
begin_group	group_jp4cr83	Manejo de los perros	field-list
note	Manejo_de_los_perros	Manejo de los perros		false
select_one ak8me85	reason_keep	¿Qué función tiene el perro en su casa?		false
select_one vg0dn28	freeroam	¿El perro tiene libre acceso a las calles?		false
select_one fm8ea05	time_freeroam	¿Cuando?		false
end_group
begin_group	group_mi4dj78	Especifica	field-list
text	spec_reason_keep	Especifica la función		false	${reason_keep} = 'other'
text	spec_time_freeroam	Especifica cuando		false	${time_freeroam} = 'other'
end_group
begin_group	group_bi1pw97	Transporte / Movilización
select_one pp6oe72	movement	¿El perro se va con usted cuando sale de la casa? (Preguntar para el último año)		false
begin_repeat	group_ye7sc51	Para cada destino			${movement} = 'outside'
begin_group	group_yl07c89	General	field-list
note	_A_d_nde_van	¿A dónde van?		false
select_one fd4dk05	country_mov	País		false
select_one mv2al96	depart_mov	Departamento:		false	${_A_d_nde_van} = 'guatemala'
text	depart_outside_mov	Departamento (si fuera de Guatemala):		false	${_A_d_nde_van} != 'guatemala'
text	municipality_mov	Municipio:		false	${origin_dog} = 'dado_o_vendido_por_alguien_fue'
text	village_mov	Pueblo:		false	${origin_dog} = 'dado_o_vendido_por_alguien_fue'
text	reason_mov	Propósito:		false
select_one kz6oh65	transportation_mov	Medio de transporte/moverse:		false
integer	frequency_mov	Frecuencia en un año:		false
integer	duration_mov	Cuántos días se queda usted allí?		false
select_one zb1jn54	duration_mov_onplace	¿Cuánto tiempo se queda usted en este lugar?		false	${duration_mov} = ''
select_one zd6ed04	freeroam_mov	¿El perro tiene acceso libre a la calle cuando usted esta allí?		false
end_group
begin_group	group_ff4wh37	Especifica	field-list
text	spec_country_mov	Especifica el país:		false	${_A_d_nde_van} = 'otro'
text	spec_transportation_mov	Especifica el medio de transporte/moverse:		false	${transportation_mov} = 'other'
text	spec_duration_mov_onplace	Especifica el tiempo:		false	${duration_mov_onplace} = 'other'
end_group
end_repeat
end_group
begin_group	group_hm2il45	Tratamiento
select_one bk8wt73	treat_sick	Si su perro está enfermo, ¿busca usted algún tratamiento?		false
begin_group	group_aw6tc60		field-list		${treat_sick} = 'yes'
select_one wo5do94	person_sick	¿Dónde obtiene tratamiento?		false
select_one tm4kg02	move_person_sick	¿Quién se mueve para la ayuda?		false
end_group
begin_group	group_gs71p26		field-list		${move_person_sick} = 'usted_mismo' or ${move_person_sick} = 'depende_del_caso'
note	_A_d_nde_van_001	¿A dónde van?		false
select_one mv2al96	depart_sick	Departamento:		false	${_A_d_nde_van} = 'guatemala'
text	municipality_sick	Municipio:		false	${origin_dog} = 'dado_o_vendido_por_alguien_fue'
text	village_sick	Aldea:		false	${origin_dog} = 'dado_o_vendido_por_alguien_fue'
select_one bi1gn78	transportation_sick	Medio de transporte:		false
decimal	duration_sick	¿Cuántas horas toma el viaje incluyendo el transporte?		false
end_group
text	spec_transportation_sick	Especifica el medio de transporte:		false	${transportation_sick} = 'other'
end_group
end_group
note	Parte_3_poblaci_n_d_ue_o_y_fauna_salvaje	Parte 3: población de perros sin dueño y fauna salvaje		false
begin_group	group_qi4rd89	Parte 3: población de perros sin dueño y fauna salvaje
select_multiple qz5sb12	dog_category_village	¿Qué categorías de perros podemos encontrar en el pueblo? ( Si el entrevistado no respondió que hay perros sin dueño, haga la pregunta nuevamente)		false
text	spec_dog_category	Especifica la otra categoría:		false	selected(${dog_category_village}, 'other')
begin_group	group_dw6zw14		field-list
text	recognize_ownerless	¿Cómo reconoce usted a un perro sin dueño?		false
select_one sx2jb68	bcs_ownerless	¿Cuál es generalmente el puntaje de acondicionamiento corporal de un perro sin dueño? (Muestre la hoja de BCS al entrevistado y pídale que elija qué perro se parece más a un perro sin dueño)		false
end_group
begin_group	group_bh5nr24		field-list
integer	num_owneddog	¿Cuántos perros con dueño cree usted que viven en el pueblo?		false	selected(${dog_category_village}, 'owneddog')
integer	num_communitydog	¿Cuántos perros de la comunidad cree usted que viven en el pueblo?		false	selected(${dog_category_village}, 'communitydog')
integer	num_ownerlessdog	¿Cuántos perros sin dueño cree usted que viven en el pueblo?		false	selected(${dog_category_village}, 'ownerlessdog')
end_group
select_one uu3yq84	gather	¿Los perros tienden a reunirse en lugares específicos?		false
select_multiple yj2rx28	gather_place	¿Qué lugares?		false	${gather} = 'yes'
text	spec_gather_place	Especifica el lugar:		false	selected(${gather_place}, 'other')
begin_group	group_qi9ce79		field-list
select_one jf5wf61	wildlife_house	¿A veces ve animales silvestres cerca de su casa?		false
text	wildlife_house_specie	Cuáles especies?		false
select_one ic8ta13	wildlife_contact_dog	¿Su perro ha tenido contacto con algún animal silvestre en el último año?		false
text	wildlife_contact_dog_specie	Cuáles?		false
select_one ww8fv17	wildlife_bite_dog	¿Ha sido su perro mordido por algún animal silvestre alguna vez?		false
text	wildlife_bite_dog_specie	Por Cuáles?		false
end_group
end_group
note	Parte_4_para_el_entrevistador	Parte 4: para el entrevistador		false
begin_group	group_wp4nu75	Parte 4: para el entrevistador
select_one gv3tg86	otherdog_survey	¿Has visto otros perros en el patio (que no pertenecen al propietario)?		false
begin_group	group_tn0rp30		field-list		${otherdog_survey} = 'yes'
integer	num_otherdog_survey	¿Cuántos perros?		false	${otherdog_survey} = 'yes'
text	num_gcs_otherdog	Número de GCS, si es legible:		false
select_one db7ob10	otherdog_owner	¿Pueden tener contactos con el / los perro (s) del propietario?		false	${otherdog_survey} = 'yes'
select_one eo3pb61	wildlife_survey	¿Observaste otros animales en el patio durante la entrevista?		false
select_multiple yr1io44	specie_wildlife_survey	Cuáles especies?		false
end_group
text	spec_specie_wildlife_survey	Especifica la especie:		false	selected(${specie_wildlife_survey}, 'other')
text	comments	Comentarios del entrevistador:		false
end_group
calculate	__version__						'vTHwXFvHy3GCQyqChHmk2f'

## Sheet: choices
list_name	name	label	order
dx35e16	equipo_1	Equipo 1
dx35e16	equipo_2	Equipo 2
av4vh55	poptun	Poptùn
av4vh55	romana	La Romana
av4vh55	sabaneta	Sabaneta
tr24k78	mestizo	Mestizo
tr24k78	maya	Maya
tr24k78	foreigner	Extranjero
nl25g29	catholic	Católica
nl25g29	evangelic	Evangélico
nl25g29	mormon	Mormon
nl25g29	jewish	Judío
nl25g29	adventist	Adventista
nl25g29	testigo	Testigo
nl25g29	mayan_spirit	Espiritualidad Maya
nl25g29	other	Otro
nl25g29	none	Ninguno
ta6ri62	none	Ninguna
ta6ri62	begin_primary	Primaria iniciada
ta6ri62	finish_primary	Primaria completa
ta6ri62	begin_seconda	Secundaria iniciada
ta6ri62	finish_seconda	Secundaria completa
ta6ri62	begin_profess	Diversificado iniciado
ta6ri62	finish_profess	Diversificado completo
ta6ri62	begin_sup	Estudio superior iniciado
ta6ri62	finish_sup	Estudio superior completo
ta6ri62	NA	No quiere contestar
jn0lq55	agriculture	Agricultura
jn0lq55	butcher	Carnicería	1
jn0lq55	slaughterhouse	Matadero	2
jn0lq55	construction	Construcción	3
jn0lq55	seller	Comercio	4
jn0lq55	professional	Profesional	5
jn0lq55	housewife	Ama de casa	6
jn0lq55	student	Estudiante	7
jn0lq55	housemaid	Empelada doméstica	8
jn0lq55	worker	Jornalero en potrero	9
jn0lq55	agri_worker	Jornalero agrícola	10
jn0lq55	other	Otro	11
jn0lq55	no_job	No trabaja	12
lp9jr60	block	Block
lp9jr60	wood	Madera	1
lp9jr60	cob	Bajareque o adobe	2
lp9jr60	palm	Palma	3
lp9jr60	leaves	Lámina	4
lp9jr60	foundations	Techo fundido	5
lp9jr60	other	Otro	6
xq4zm44	electricity	Electricidad
xq4zm44	drinkable_wate	Agua potable	1
xq4zm44	bath	Baño	2
xq4zm44	toilets	Letrina	3
xq4zm44	solar_panel	Pánel solar	4
xq4zm44	none	Ninguno	5
cw4vr71	gas_stove	Estufa de gas
cw4vr71	fridge	Refrigeradora
cw4vr71	radio	Radio
cw4vr71	television	Televisión
cw4vr71	microwave	Microondas
xm9tr34	bike	bicicleta
xm9tr34	moto	Moto
xm9tr34	tuc_tuc	Tuc-tuc
xm9tr34	car	Carro
xm9tr34	truck	Camión o camioneta
xm9tr34	none	Ninguno
xm9tr34	other	Otro
ca7ip18	yes	Sí
ca7ip18	no	No
ca7ip18	donotknow	No recuerda
ww5ip07	guatemala	Guatemala
ww5ip07	mexico	Mexico
ww5ip07	belize	Belize
ww5ip07	honduras	Honduras
ww5ip07	el_salvador	El Salvador
ww5ip07	nicaragua	Nicaragua
ww5ip07	other	Otro
ww5ip07	donotknow	No sé
jk5bt81	alta_verapaz	Alta Verapaz
jk5bt81	baja_verapaz	Baja Verapaz
jk5bt81	chimaltenango	Chimaltenango
jk5bt81	chiquimula	Chiquimula
jk5bt81	peten	Petén
jk5bt81	el_progreso	El Progreso
jk5bt81	quiche	Quiché
jk5bt81	escuintla	Escuintla
jk5bt81	guatemala	Guatemala
jk5bt81	huehuetenango	Huehuetenango
jk5bt81	izabal	Izabal
jk5bt81	jalapa	Jalapa
jk5bt81	jutiapa	Jutiapa
jk5bt81	quetzaltenango	Quetzaltenango
jk5bt81	retalhuleu	Retalhuleu
jk5bt81	sacatepequez	Sacatepéquez
jk5bt81	san_marcos	San Marcos
jk5bt81	santa_rosa	Santa Rosa
jk5bt81	solola	Sololá
jk5bt81	suchitepequez	Suchitepéquez
jk5bt81	totonicapan	Totonicapán
jk5bt81	zacapa	Zacapa
jk5bt81	donotknow	No sé
at3rt64	yes	Sí
at3rt64	no	No
at3rt64	donotknow	No sé
mq1jr86	yes	Sí
mq1jr86	no	No
mq1jr86	donotknow	No sé
fs61i80	yes	Sí
fs61i80	no	No
fs61i80	no_recuerda	No recuerda
vb7bh96	guatemala	Guatemala
vb7bh96	mexico	Mexico
vb7bh96	belize	Belize
vb7bh96	honduras	Honduras
vb7bh96	el_salvador	El Salvador
vb7bh96	nicaragua	Nicaragua
vb7bh96	other	Otro
vb7bh96	donotknow	No sé
mv2al96	alta_verapaz	Alta Verapaz
mv2al96	baja_verapaz	Baja Verapaz
mv2al96	chimaltenango	Chimaltenango
mv2al96	chiquimula	Chiquimula
mv2al96	peten	Petén
mv2al96	el_progreso	El Progreso
mv2al96	quiche	Quiché
mv2al96	escuintla	Escuintla
mv2al96	guatemala	Guatemala
mv2al96	huehuetenango	Huehuetenango
mv2al96	izabal	Izabal
mv2al96	jalapa	Jalapa
mv2al96	jutiapa	Jutiapa
mv2al96	quetzaltenango	Quetzaltenango
mv2al96	retalhuleu	Retalhuleu
mv2al96	sacatepequez	Sacatepéquez
mv2al96	san_marcos	San Marcos
mv2al96	santa_rosa	Santa Rosa
mv2al96	solola	Sololá
mv2al96	suchitepequez	Suchitepéquez
mv2al96	totonicapan	Totonicapán
mv2al96	zacapa	Zacapa
mv2al96	donotknow	No sé
st4ba12	yes	Sí
st4ba12	no	No
st4ba12	donotknow	No sé
lz9zm74	yes	Sí
lz9zm74	no	No
lz9zm74	donotknow	No sé
xk67b58	male	Macho
xk67b58	female	Hembra
xk67b58	donotknow	No sé
ba4nn50	yes	Sí
ba4nn50	no	No
ba4nn50	donotknow	No sé
jk2ea23	1	1
jk2ea23	2	2
jk2ea23	3	3
jk2ea23	4	4
jk2ea23	5	5
jo7fk41	nacido_en_la_casa	Nacido en la casa
jo7fk41	_dado_o_vendido_por_alguien_de	Dado o vendido por alguien del pueblo	1
jo7fk41	dado_o_vendido_por_alguien_fue	Dado o vendido por alguien fuera del pueblo	2
jo7fk41	encontrado_en_la_calle	Encontrado en la calle	3
jo7fk41	otro	Otro	4
jo7fk41	no_sabe	No sabe	5
ft8uw00	petfood	Concentrado
ft8uw00	tortilla	Tortilla
ft8uw00	leftovers	Comida sobrante
ft8uw00	garbage	Basura
ft8uw00	dead_animals	Animales muertos
ft8uw00	others	Otro
ft8uw00	donotknow	No sabe
am18m08	everyday	Todos los días
am18m08	several_time_w	Varias veces por semana
am18m08	several_time_m	Varias veces al mes
am18m08	other	Otro
am18m08	donotknow	No sé
gt3ur17	en_una_cl_nica_veterinaria	En una clínica veterinaria
gt3ur17	durante_una_campa_a_de_esteril	Durante una campaña de esterilización
gt3ur17	ya_estaba_esterilizada_cuando_	Ya estaba esterilizada cuando llegó a la casa
gt3ur17	otros	Otro
gt3ur17	_no_s	No sé
xu01i38	cachorro__meno	Cachorro (menos de 6 meses)
xu01i38	joven__6_meses	Joven (6 meses a 1 año)
xu01i38	adulto__1_a_o_	Adulto (1 año a 6 años)
xu01i38	mayor__m_s_de_	Mayor (más de 6 años)
qa0cy97	guatemala	Guatemala
qa0cy97	mexico	Mexico
qa0cy97	belize	Belize
qa0cy97	honduras	Honduras
qa0cy97	el_salvador	El Salvador
qa0cy97	nicaragua	Nicaragua
qa0cy97	other	Otro
ky0gz33	yes	Sí
ky0gz33	no	No
ky0gz33	donotknow	No sé
lx9bo28	less_one_year	Hace menos de 1 año
lx9bo28	more_one_year	Hace más de un año
lx9bo28	more_two_year	Hace más de 2 años
lx9bo28	more_three_yea	Hace más de 3 años
lx9bo28	donotknow	No sé
mx96g74	yes	Sí
mx96g74	no	No
at4bh87	yes	Sí
at4bh87	no	No
at4bh87	donotknow	No sé
bh6jh85	yes	Sí
bh6jh85	no	No
qt49b68	yes	Sí
qt49b68	no	No
dj8cy89	keep	Se lo quedó
dj8cy89	sold	Vendió
dj8cy89	given_away	Regaló
dj8cy89	died	Murió
dj8cy89	donotknow	No sabe
gt21l76	yes	Sí
gt21l76	no	No
gt21l76	donotknow	No sabe
ak8me85	guardian	Perro guardián
ak8me85	pet	Mascota	1
ak8me85	shepherd	Perro pastor	2
ak8me85	source_meat	Producción de carne	3
ak8me85	hunting	Cacería	4
ak8me85	sell	Vender	5
ak8me85	other	Otro	6
vg0dn28	yes	Si
vg0dn28	no	No
fm8ea05	always	Todo el tiempo
fm8ea05	day_only	Todo el dia
fm8ea05	night_only	Toda la noche
fm8ea05	few_hours	Pocas horas por dia
fm8ea05	other	Otro
fm8ea05	donotknow	No sé
pp6oe72	village	Sí, pero solo dentro del pueblo
pp6oe72	outside	Sí, fuera del pueblo también
pp6oe72	donotknow	No
fd4dk05	guatemala	Guatemala
fd4dk05	mexico	Mexico
fd4dk05	belize	Belize
fd4dk05	honduras	Honduras
fd4dk05	el_salvador	El Salvador
fd4dk05	nicaragua	Nicaragua
fd4dk05	other	Otro
kz6oh65	foot	A pie
kz6oh65	bike	Bicicleta
kz6oh65	moto	Moto
kz6oh65	car	Carro
kz6oh65	taxi	Taxi
kz6oh65	autobus	Autobús
kz6oh65	horse	Caballo
kz6oh65	other	Otro
zb1jn54	less_day	Menos de un día
zb1jn54	several_days	Algunos días
zb1jn54	around_week	Alrededor de una semana
zb1jn54	several_weeks	Varias semanas
zb1jn54	around_month	Alrededor de un mes
zb1jn54	several_months	Varios meses
zb1jn54	other	Otro
zb1jn54	donotknow	No sé
zd6ed04	yes	Sí
zd6ed04	no	No
bk8wt73	yes	Sí
bk8wt73	no	No
wo5do94	cl_nica_veteri	Clínica veterinaria
wo5do94	agroveterinari	Agroveterinaria
wo5do94	proyecto_una_s	Proyecto Una Salud Poptun
wo5do94	trabajador_de_	Trabajador de salud comunitaria
wo5do94	usted_mismo_se	Usted mismo se lo da
wo5do94	no_s	No sé
tm4kg02	usted_mismo	Usted mismo
tm4kg02	el_veterinario_o_t_cnico	El veterinario o técnico
tm4kg02	depende_del_caso	Depende del caso
tm4kg02	no_sabe	No sabe
bi1gn78	foot	Pie
bi1gn78	bike	Bicicleta
bi1gn78	moto	Moto
bi1gn78	car	Carro
bi1gn78	taxi	Taxi
bi1gn78	autobus	Autobús
bi1gn78	horse	Caballo
bi1gn78	other	Otro
qz5sb12	owneddog	Perros con dueño
qz5sb12	ownerlessdog	Perros sin dueño
qz5sb12	communitydog	Perros de la comunidad
qz5sb12	other	Otro
sx2jb68	1	1
sx2jb68	2	2
sx2jb68	3	3
sx2jb68	4	4
sx2jb68	5	5
uu3yq84	yes	Sí
uu3yq84	no	No
uu3yq84	donotknow	No sé
yj2rx28	water_source	Fuente de agua
yj2rx28	shop	Tiendas
yj2rx28	slaughterhouse	Matadero
yj2rx28	farm	Granjas
yj2rx28	dumpster	Basureros
yj2rx28	other	Otro
yj2rx28	donotknow	No sé
jf5wf61	yes	Sí
jf5wf61	no	No
ic8ta13	yes	Sí
ic8ta13	no	No
ic8ta13	donotknow	No sé
ww8fv17	yes	Sí
ww8fv17	no	No
ww8fv17	donotknow	No sé
gv3tg86	yes	Sí
gv3tg86	no	No
db7ob10	yes	Sí
db7ob10	no	No
db7ob10	donotknow	No sé
eo3pb61	yes	Sí
eo3pb61	no	No
yr1io44	cat	Gato
yr1io44	bird	Aves de patio
yr1io44	horse	Caballo
yr1io44	cow	Vaca
yr1io44	pig	Cerdo
yr1io44	goat	Cabra
yr1io44	other	Otro

## Sheet: settings
version
vTHwXFvHy3GCQyqChHmk2f
