# Supplementary material for: Predictors of free-roaming domestic dogs' contact network centrality and their relevance for rabies control
Source: Sci Rep. 2021 Jun 18;11:12898. doi: 10.1038/s41598-021-92308-7 (PMC8213792; doi:10.1038/s41598-021-92308-7)
Supplement: Supplementary file 8 — Supplementary Information 8. [file 41598_2021_92308_MOESM8_ESM.xls]

## Sheet: survey
type	name	label	appearance	required	constraint	relevant	calculation
start	start
end	end
begin_group	group_bx12q66	Identification of the questionnaire	field-list
text	id_survey_001	Dog ID		false
integer	gcs_num	GCS number		false
integer	catlog_num	CatLog number (only if the dog has a CatLog)		false
date	date	Date of the collaring		false
time	time_start_gcs	Exact time of the collaring		false
text	name_team	Name of the interviewer		false
end_group
note	Part_1_Household_information	Part 1: Household information		false
begin_group	group_hv8wg90	Part 1: Dog owner's information
begin_group	group_nd7ea61	Group	field-list
text	name_head_house	1.1.1. Name of the respondent		false
select_one av4vh55	village_house	Area		false
text	address_house	1.1.2. Village		false
text	phone_house_001	1.1.3. Phone number		false
end_group
begin_group	group_ha5hm41	GPS Coordinates of the house	field-list
note	_1_1_4_GPS_coordinates_of_the_house	1.1.4. GPS coordinates of the house		false
text	gps_house_latitude	X:		false
text	gps_house_longitude	Y:		false
end_group
begin_group	group_il7hb58	Group	field-list
integer	_1_1_5_How_many_dogs_do_you_have_in_total	1.1.5. How many dogs do you have in total?		false
integer	num_dog_house	1.1.6. How many dogs will carry a collar?		false	. > 0
end_group
begin_group	group_rn1ib99	Dogs living in the house	field-list
note	_1_1_7_For_each_dog_ed_in_this_household	1.1.7. For each dog collared in this household		false
text	id_survey_dog1	Dog 1: Dog ID		false		${num_dog_house} >= 2
integer	gcs_number_dog1	Dog 1: GCS number		false		${num_dog_house} >= 2
text	id_survey_dog2	Dog 2: Dog ID		false		${num_dog_house} >= 2
integer	gcs_number_dog2	Dog 2: GCS number		false		${num_dog_house} >= 2
text	id_survey_dog3	Dog 3: Dog ID		false		${num_dog_house} >= 3
integer	gcs_number_dog3	Dog 3: GCS number		false		${num_dog_house} >= 3
text	id_survey_dog4_001	Dog 4: Dog ID		false		${num_dog_house} >= 4
integer	gcs_number_dog4	Dog 4: GCS number		false		${num_dog_house} >= 4
text	id_survey_dog5_001	Dog 5: Dog ID		false		${num_dog_house} >= 5
integer	gcs_number_dog5	Dog 5: GCS number		false		${num_dog_house} >= 5
text	id_survey_dog6_001	Dog 6: Dog ID		false		${num_dog_house} >= 6
integer	gcs_number_dog6	Dog 6: GCS number		false		${num_dog_house} >= 6
text	id_survey_dog7_001	Dog 7: Dog ID		false		${num_dog_house} >= 7
integer	gcs_number_dog7	Dog 7: GCS number		false		${num_dog_house} >= 7
text	id_survey_dog8_001	Dog 8: Dog ID		false		${num_dog_house} >= 8
integer	gcs_number_dog8	Dog 8: GCS number		false		${num_dog_house} >= 8
text	id_survey_dog9_001	Dog 9: Dog ID		false		${num_dog_house} >= 9
integer	gcs_number_dog9	Dog 9: GCS number		false		${num_dog_house} >= 9
text	id_survey_dog10_001	Dog 10: Dog ID		false		${num_dog_house} >= 10
integer	gcs_number_dog10	Dog 10: GCS number		false		${num_dog_house} >= 10
end_group
begin_group	group_fo7hu37	Socioeconomic information	field-list
integer	num_people_house	1.2.1. How many family members are living together with you (in the same house)?		false
text	_1_2_2_Which_ethnicity_do_you_belong_to	1.2.2. Which ethnicity do you belong to?		false
select_one nl25g29	religion	1.2.3. What is your religion?		false
integer	_1_2_4_Year_of_birth	1.2.4. Year of birth		false
select_one ey78z72	_1_2_5_Gender	1.2.5. Gender		false
select_one ta6ri62	school_level	1.2.6. Level of education of the respondent		false
select_multiple jn0lq55	job_head_house	1.2.7. Occupation		false
select_one yu4bp78	_1_2_8_What_is_your_monthy_income	1.2.8. What is your monthy income?		false
select_multiple lp9jr60	material_house	1.2.9. Which construction material are your house walls made of? (the interviewer can answer)		false
select_multiple ho59q58	material_roof	1.2.10. Type of roof (the interviewer can answer)		false
select_multiple yt2dz99	Piso_de_casa	1.2.11. Which type of floor do you have in your house? (the interviewer can answer)		false
select_multiple xq4zm44	possess	1.2.12. In your household, do you have? (you can tick several boxes)		false
select_multiple xm9tr34	possess_transportation	1.2.13. Which mean of transportation do you possess? (you can tick several boxes)		false
end_group
begin_group	group_zd5yo92	Specify	field-list
text	spec_religion	Specify the religion		false		${religion} = 'other'
text	Specify_the_level_of_education	Specify the level of education		false		${school_level} = 'other'
text	spec_job	Specify the occupation		false		selected(${job_head_house}, 'other')
text	spec_material	Specify the type of walls		false		selected(${material_house}, 'other')
text	Specify_the_type_of_roof	Specify the type of roof		false		selected(${material_roof}, 'other')
text	Specify_the_type_of_floor	Specify the type of floor		false		selected(${Piso_de_casa}, 'other')
text	spec_transportation	Specify the mean of transportation		false		selected(${possess_transportation}, 'other')
end_group
begin_group	group_ea2tl37	Other animals	field-list
note	_1_2_14_How_many_ani_species_do_you_have	1.2.14. How many animals of the following species do you have?		false
integer	num_cattle	Cattle		false
integer	num_goats	Goats		false
integer	num_sheep	Sheep		false
integer	num_equine	Horses/donkeys		false
integer	num_pigs	Pigs		false
integer	num_chicken	Chicken		false
text	num_other_species	Other species (Please, specify)		false
end_group
begin_group	group_te6aj72	Dogs received or given away in the past year
begin_group	group_tz3dd48	Dogs received or bought
select_one ca7ip18	getdog	1.3.1. Did you receive or buy dog(s) from outside of the village during the period between August 2017 and July 2018?		false
integer	num_total_getdog	1.3.2. Number of dog(s) received or purchased during the period between August 2017 and July 2018		false		${getdog} = 'yes'
begin_repeat	group_qt7uf69	Origin of the dogs				${getdog} = 'yes'
begin_group	group_io0na51		field-list
note	_1_3_3_Place_of_orig_t_2017_and_July_2018	1.3.3. Place of origin of each dog purchased or received during the period between August 2017 and July 2018		false
integer	num_getdog	Number of dogs		false		${getdog} = 'yes'
select_one jk5bt81	province_getdog	Province		false
text	regency_getdog	Regency		false
text	village_getdog	Village		false
select_one at3rt64	age_getdog	Were the dog(s) older than 3 months when they left?		false
select_one mq1jr86	vacc_getdog	Were they vaccinated against rabies?		false
end_group
end_repeat
end_group
begin_group	group_ie8zb55	Dogs sold or given away
select_one fs61i80	givedog	1.3.4. Have you given away or sold dog(s) outside of the village dogs during the period between August 2017 and July 2018?		false
integer	total_num_givedog	1.3.5. Number of dogs given awy or sold during the period between August 2017 and July 2018		false		${givedog} = 'yes'
begin_repeat	group_hb88i35	Destination of the dogs				${givedog} = 'yes'
begin_group	group_tf0vg40		field-list
note	_1_3_6_Destination_o_t_2017_and_July_2018	1.3.6. Destination of each dogs given away or sold during the period between August 2017 and July 2018		false
integer	num_givedog	Number of dogs		false		${givedog} = 'yes'
select_one jk5bt81	province_givedog	Province		false
text	regency_givedog	Regency		false
text	village_givedog	Village		false
select_one st4ba12	age_givedog	Were the dog(s) older than 3 months when he arrived?		false
select_one lz9zm74	vacc_givedog	Were they vaccinated against rabies?		false
end_group
end_repeat
end_group
end_group
end_group
note	Part_2_Information_about_the_dog	Part 2: Information about the dog		false
begin_group	group_zv0cz31	Part 2: Information about the dog
begin_group	group_kq6iu78	General information	field-list
note	_2_1_General_information_about_the_dog	2.1. General information about the dog		false
text	name_dog	2.1.1. What is your dog's name?		false
select_one xk67b58	sex_dog	2.1.2. Gender of the dog		false
decimal	age	2.1.3. How old is your dog? (in months)		false
select_one ba4nn50	castration	2.1.4. Is your dog castrated?		false
select_one gt3ur17	castration_how	2.1.5. If yes, how was your dog castrated?		false
select_one st91y63	breed	2.1.6. What is your dog breed's?		false
select_one jk2ea23	bcs	2.1.7. What is the dog's body conditioning score		false
select_one jo7fk41	origin_dog	2.1.8. What is the origin of your dog?		false
select_multiple ft8uw00	source_food	2.1.11. What does your dog eat?		false
select_one am18m08	frequence_food	2.1.12. How often do you feed your dog?		false
end_group
begin_group	group_jl1ww16	Specify	field-list
text	spec_castration_how	Specify how the dog was castrated		false		${castration_how} = 'other'
text	spec_breed	Specify the breed		false		${breed} = 'pure_breed'
text	spec_food	Specify the food		false		selected(${source_food}, 'others')
text	spec_fequency_food	Specify the frequency		false		${frequence_food} = 'other'
text	spec_origin_dog	Specify the origin of the dog		false		${origin_dog} = 'other'
end_group
begin_group	group_fc9xf05	Vaccination	field-list
note	_2_2_Vaccination	2.2. Vaccination		false
select_one ky0gz33	vacc_dog	2.2.1. Have you ever vaccinated your dog against rabies?		false
text	vacc_date_001	2.2.2. Date of the last vaccination		false
end_group
begin_group	group_sw6qt95	Reproduction (for non-sterilized females only)	field-list			${sex_dog} = 'female' and ${castration} = 'no'
note	_2_3_Reproduction	2.3. Reproduction		false
select_one at4bh87	heat	2.3.1. Is your dog currently in heat?		false
select_one bh6jh85	num_litter_know	2.3.2. Did your dog have a litter during the period between August 2017 and July 2018?		false
integer	num_pup_total	2.3.3. If yes, how many puppies did your dog have?		false
integer	num_pup_male	How many males?		false
integer	num_pup_female	How many females?		false
integer	pup_num_kept	2.3.4, How many were kept at home?		false
integer	num_pup_given_sold	2.3.5. How many were given away or sold?		false
integer	num_pup_consumpt	2.3.6. How many were culled for consumption?		false
integer	num_pup_lost	2.3.7. How many were lost?		false
integer	num_pup_died	2.3.8. How many died?		false
integer	num_pup_vacc	2.3.9. How many were vaccinated against rabies?		false
end_group
begin_group	group_tw7rk57	Confinement	field-list
note	_2_4_Confinement	2.4. Confinement		false
select_one vg0dn28	freeroam	2.4.1. Can your dog have free access to the streets?		false
select_one fm8ea05	time_freeroam	2.4.2. When?		false
end_group
begin_group	group_jp4cr83	Dog management	field-list
note	_2_5_Dog_management	2.5. Dog management		false
select_multiple sb8ok43	keep_reason	2.5.1. Why do you keep this dog?		false
end_group
begin_group	group_wt6wv80	Group	field-list			selected(${keep_reason}, 'source_meat') or selected(${keep_reason}, 'sell')
select_one ac9il23	meat_or_dog	2.5.2. If the dog is raised for meat, do you sell live dog or dog meat?		false		selected(${keep_reason}, 'source_meat')
integer	num_meat_dog	2.5.3. How many dogs do you sell per year?		false		selected(${keep_reason}, 'source_meat')
text	slaughter_dog	2.5.4. How do you slaughter the dogs?		false		selected(${keep_reason}, 'source_meat')
end_group
begin_group	group_mi4dj78	Specify	field-list
text	spec_reason_keep	Specify why you keep this dog		false		selected(${keep_reason}, 'other')
text	spec_time_freeroam	Specify when the dog has access to the streets		false		${time_freeroam} = 'other'
end_group
begin_group	group_hm2il45	Veterinarian
begin_group	group_fe3ke91	Group	field-list
note	_2_6_Veterinarian	2.6. Veterinarian		false
select_one bk8wt73	treat_sick	2.6.1. If your dog is sick, do you demand for any treatment?		false
end_group
begin_group	group_aw6tc60		field-list			${treat_sick} = 'yes'
select_one wo5do94	person_sick	2.6.2. Where do you demand for treatment?		false
select_one tm4kg02	move_person_sick	2.6.3. Who is moving?		false
end_group
text	Specify_where_you_demand_for_treatment	Specify where you demand for treatment		false		${person_sick} = 'other'
begin_group	group_gs71p26		field-list			${move_person_sick} = 'yourself' or ${move_person_sick} = 'depends'
note	_2_6_4_If_you_are_mo_ing_where_do_you_go	2.6.4. If you are moving, where do you go?		false
text	regency_sick	Regency		false		${origin_dog} = 'born_house'
text	village_sick	Village		false		${origin_dog} = 'born_house'
select_one bi1gn78	transportation_sick	2.6.5. Which mean of transport do you use?		false
decimal	duration_sick	2.6.6. What is the duration of the travel in hours (including the transportation)?		false
end_group
text	spec_transportation_sick	Specify the mean of transport		false		${transportation_sick} = 'other'
end_group
begin_group	group_bi1pw97	Transportation
begin_group	group_zf6yr42	Group	field-list
note	_2_7_Transportation	2.7. Transportation		false
select_one pp6oe72	movement	2.7.1. Except for going to the vet, do you transport your dog with you?		false
end_group
text	spec_transport	Specify the transportation		false		${movement} = 'other'
begin_repeat	group_ye7sc51	For each destination				${movement} = 'outside'
begin_group	group_yl07c89	General	field-list
note	_2_7_2_If_the_owner_for_each_destination	2.7.2. If the owner transports his dog outside of the village, fill out the following questions for each destination		false
select_one jk5bt81	province_mov	Province		false
text	regency_mov	Regency		false
text	village_mov	Village		false
text	reason_mov	Reason		false
select_multiple ys6es33	transp_mov	Mean of transport		false
integer	freq_mov	Number of times per year		false
select_one zb1jn54	duration_mov_onplace	How long do you stay there?		false
select_one zd6ed04	freeroam_mov	Do the dog have free access to the streets?		false
end_group
begin_group	group_ff4wh37	Specify	field-list
text	spec_transportation_mov	Specify the mean of transport		false		selected(${transp_mov}, 'otro')
text	spec_duration_mov_onplace	Specify the time		false		${duration_mov_onplace} = 'other'
end_group
end_repeat
end_group
end_group
note	Part_3_Dog_population_and_wildlife	Part 3: Dog population and wildlife		false
begin_group	group_qi4rd89	Part 3: Dog population and wildlife
select_one pb9en61	ownerless_village	3.1. Do you think that there are ownerless dogs in the village?		false
begin_group	group_dw6zw14		field-list			${ownerless_village} = 'yes'
text	recognize_ownerless	3.2. How do you recognize an ownerless dog?		false
select_one sx2jb68	bcs_ownerless	3.3. What is usually the body score conditioning of an ownerless dog? Show the Body Score Conditioning sheet to the interviewee		false
decimal	prop_ownerless	3.4. What is the proportion of ownerless dogs in the village?		false
end_group
select_one uu3yq84	gather	3.5. Do the dogs tend to gather in specific places inside or outside the village?		false
select_multiple yj2rx28	gather_place	3.6. Which place?		false		${gather} = 'yes'
text	spec_gather_place	Specify the place		false		selected(${gather_place}, 'other')
begin_group	group_qi9ce79		field-list
select_one jf5wf61	wildlife_house	3.7. Do you sometimes observe wildlife around your house?		false
text	wildlife_house_specie	3.8. Which species		false
end_group
end_group
note	Part_4_For_the_interviewer	Part 4: For the interviewer		false
begin_group	group_wp4nu75	Part 4: For the interviewer
select_one gv3tg86	otherdog_survey	4.1. Did you observe other dogs around the house during the interview? (Which do not belong to the interviewee)?		false
begin_group	group_tn0rp30		field-list			${otherdog_survey} = 'yes'
integer	num_otherdog_survey	a. How many dogs?		false		${otherdog_survey} = 'yes'
text	num_gcs_otherdog	b. GCS number(s) if readable		false
select_one db7ob10	otherdog_owner	c. Can they enter in contact with the owner’s dog(s)?		false		${otherdog_survey} = 'yes'
end_group
select_one eo3pb61	wildlife_survey	4.2. Did you observe wildlife around the house during the interview?		false
text	species_wildlife_survey	a. Which species?		false		${wildlife_survey} = 'yes'
text	comments	4.3. Interviewer comments		false
end_group
calculate	__version__						'vb8bzQmTQri7oyhnyfEGJd'

## Sheet: choices
list_name	name	label	order
av4vh55	village_1	High density village
av4vh55	village_2	Medium density village
av4vh55	village_3	Low density village
nl25g29	catholic	Catholic
nl25g29	protestant	Protestant
nl25g29	muslim	Muslim
nl25g29	hindu	Hindu
nl25g29	buddist	Buddhist
nl25g29	other	Other
nl25g29	none	None
ey78z72	male	Male
ey78z72	female	Female
ta6ri62	illiteracy	Illiteracy
ta6ri62	elementary	Elementary school
ta6ri62	junior_high	Junior high school
ta6ri62	senior_high	Senior high school
ta6ri62	university	University
ta6ri62	other	Other
jn0lq55	farmer	Farmer
jn0lq55	public_service	Public service	1
jn0lq55	driver	Driver	2
jn0lq55	other	Other	11
jn0lq55	no_job	Not working	12
yu4bp78	level_1	< Rp 500.000
yu4bp78	level_2	Rp 500.000 - 1.000.000
yu4bp78	level_3	Rp 1.000.000 - 2.000.000
yu4bp78	level_4	> Rp 2.000.000
lp9jr60	bamboo	Bamboo
lp9jr60	wood	Wood	1
lp9jr60	block	Block	2
lp9jr60	concrete	Concrete	4
lp9jr60	other	Other	6
ho59q58	leaves	Leaves
ho59q58	zinc	Zinc
ho59q58	other	Other
yt2dz99	soil	Soil
yt2dz99	wood	Wood
yt2dz99	cement	Cement
yt2dz99	granite	Granite
yt2dz99	ceramic	Ceramic floor
yt2dz99	other	Other
xq4zm44	electricity	Electricity
xq4zm44	bath	Bathroom	2
xq4zm44	toilets	Toilets	3
xq4zm44	none	None	5
xm9tr34	bike	Bike
xm9tr34	moto	Motorbike
xm9tr34	car	Car
xm9tr34	truck	Truck
xm9tr34	none	None
xm9tr34	other	Other
ca7ip18	yes	Yes
ca7ip18	no	No
ca7ip18	donotknow	Do not remember
jk5bt81	nusa_teng_timu	Nusa Tenggara Timur
jk5bt81	aceh	Aceh	1
jk5bt81	bali	Bali	2
jk5bt81	banten_1	Banten	3
jk5bt81	bengkulu	Bengkulu	4
jk5bt81	gorontalo	Gorontalo	5
jk5bt81	jakarta	Jakarta	6
jk5bt81	jambi	Jambi	7
jk5bt81	jawa_barat	Jawa barat	8
jk5bt81	jawa_tengah	Jawa Tengah	9
jk5bt81	jawa_timur	Jawa Timur	10
jk5bt81	kali_bar	Kalimantan Barat	11
jk5bt81	kali_sela	Kalimantan Selatan	12
jk5bt81	kali_ten	Kalimantan Tengah	13
jk5bt81	kali_tim	Kalimantan Timur	14
jk5bt81	kali_uta	Kalimantan Utara	15
jk5bt81	kepu_bangka	Kepulauan Bangka Belitung	16
jk5bt81	kepu_riau	Kepulauan Riau	17
jk5bt81	lampung	Lampung	18
jk5bt81	maluku	Maluku	19
jk5bt81	muluku_utara	Maluku Utara	20
jk5bt81	nusa_teng_bara	Nusa Tenggara Barat	21
jk5bt81	papua	Papua	22
jk5bt81	papua_barat	Papua Barat	23
jk5bt81	riau	Riau	24
jk5bt81	sula_barat	Sulawesi Barat	25
jk5bt81	sula_selat	Sulawesi Selatan	26
jk5bt81	sula_tengah	Sulawesi Tengah	27
jk5bt81	sula_tenggara	Sulawesi Tengerra	28
jk5bt81	sula_utara	Sulawesi Utara	29
jk5bt81	suma_barat	Sumatera Barat	30
jk5bt81	suma_selatan	Sumatera Selatan	31
jk5bt81	sum_utara	Sumatera Utara	32
jk5bt81	yogya	Yogyakarta	33
jk5bt81	donotknow	I do not know	34
at3rt64	yes	Yes
at3rt64	no	No
mq1jr86	yes	Yes
mq1jr86	no	No
fs61i80	yes	Yes
fs61i80	no	No
fs61i80	donotknow	Do not remember
st4ba12	yes	Yes
st4ba12	no	No
st4ba12	donotknow	Do not know
lz9zm74	yes	Yes
lz9zm74	no	No
lz9zm74	donotknow	Do not know
xk67b58	male	Male
xk67b58	female	Female
xk67b58	donotknow	Do not know
ba4nn50	yes	Yes
ba4nn50	no	No
ba4nn50	donotknow	Do not know
gt3ur17	vet_clinic	At a vet clinic
gt3ur17	Steril_campaig	During a sterilization campaign
gt3ur17	already_castr	The dog was already castrated when the owner adopted him
gt3ur17	other	Other
gt3ur17	donotknow	Do not know
st91y63	local_breed	Local breed
st91y63	pure_breed	Pure breed
st91y63	mixed_breed	Mixed breed
jk2ea23	1	1
jk2ea23	2	2
jk2ea23	3	3
jk2ea23	4	4
jk2ea23	5	5
jo7fk41	born_house	Born in the house
jo7fk41	found_street	Found in the street	1
jo7fk41	given_village	Given or sold by someone of the village	2
jo7fk41	given_outside	Given or sold by someone outside of the village	3
jo7fk41	other	Other	4
jo7fk41	donotknow	Do not know	5
ft8uw00	petfood	Pet food
ft8uw00	leftovers	Kitchen leftovers
ft8uw00	garbage	Rubbish
ft8uw00	dead_animals	Dead animals
ft8uw00	others	Other
ft8uw00	donotknow	Do not know
am18m08	3_per_day	Three times per day
am18m08	2_per_day	Twice a day	1
am18m08	1_per_day	Once a day	2
am18m08	several_time_w	Several times per week	3
am18m08	several_time_m	Several times per month	4
am18m08	other	Other	5
am18m08	donotknow	Do not know	6
ky0gz33	yes	Yes
ky0gz33	no	No
ky0gz33	donotknow	Do not know
at4bh87	yes	Yes
at4bh87	no	No
at4bh87	donotknow	Do not know
bh6jh85	yes	Yes
bh6jh85	no	No
bh6jh85	donotknow	Do not know
vg0dn28	yes	Yes
vg0dn28	no	No
fm8ea05	always	All the time
fm8ea05	day_only	Only during the day
fm8ea05	night_only	Only during the night
fm8ea05	few_hours	a few hours per day
fm8ea05	other	Others
fm8ea05	donotknow	Do not know
sb8ok43	guardian	Guardian
sb8ok43	pet	Pet
sb8ok43	shepherd	Shepherd
sb8ok43	source_meat	Source of meat
sb8ok43	hunting	Hunting
sb8ok43	sell	To sell
sb8ok43	other	Other
ac9il23	dog_alive	The dog alive
ac9il23	dog_dead	Dead dog after slaughtering
ac9il23	meat	Meat after slaughtering
ac9il23	depends	It depends
bk8wt73	yes	Yes
bk8wt73	no	No
wo5do94	vet_clinic	Veterinarian clinic
wo5do94	com_health_wor	Community health worker	1
wo5do94	other	Other	2
wo5do94	donotknow	Do not know	3
tm4kg02	yourself	You, yourself
tm4kg02	other_person	The other person
tm4kg02	depends	It depends
tm4kg02	donotknow	Do not know
bi1gn78	foot	By foot
bi1gn78	bike	Bike
bi1gn78	moto	Moto
bi1gn78	car	Car
bi1gn78	taxi	Taxi
bi1gn78	autobus	Bus
bi1gn78	tuc_tuc	Tuc-tuc
bi1gn78	other	Other
pp6oe72	village	Yes, but only inside the village
pp6oe72	outside	Yes, also outside of the village
pp6oe72	no	No
pp6oe72	other	Other
ys6es33	foot	By foot
ys6es33	bike	Bike
ys6es33	moto	Motorbike
ys6es33	carro	Car
ys6es33	taxi	Taxi
ys6es33	bus	Bus
ys6es33	Tuc-tuc	Tuc-tuc
ys6es33	otro	Other
zb1jn54	less_day	< 1 day
zb1jn54	several_days	Few days
zb1jn54	around_week	Around one week
zb1jn54	several_weeks	Several weeks
zb1jn54	around_month	Around one month
zb1jn54	several_months	Several months
zb1jn54	other	Others
zb1jn54	donotknow	Do not know
zd6ed04	yes	Yes
zd6ed04	no	No
pb9en61	yes	Yes
pb9en61	no	No
pb9en61	donotkknow	Do not know
sx2jb68	1	1
sx2jb68	2	2
sx2jb68	3	3
sx2jb68	4	4
sx2jb68	5	5
uu3yq84	yes	Yes
uu3yq84	no	No
uu3yq84	donotknow	Do not know
yj2rx28	garage	Garage
yj2rx28	party_places	Party of ceremony places
yj2rx28	open_field	Open field
yj2rx28	restaurant	Restaurant
yj2rx28	other	Other
jf5wf61	yes	Yes
jf5wf61	no	No
gv3tg86	yes	Yes
gv3tg86	no	No
db7ob10	yes	Yes
db7ob10	no	No
db7ob10	donotknow	Do not know
eo3pb61	yes	Yes
eo3pb61	no	No

## Sheet: settings
version
vb8bzQmTQri7oyhnyfEGJd
