# Supplementary material for: Predictors of free-roaming domestic dogs' contact network centrality and their relevance for rabies control
Source: Sci Rep. 2021 Jun 18;11:12898. doi: 10.1038/s41598-021-92308-7 (PMC8213792; doi:10.1038/s41598-021-92308-7)
Supplement: Supplementary file 9 — Supplementary Information 9. [file 41598_2021_92308_MOESM9_ESM.xls]

## Sheet: survey
type	name	label	appearance	required	relevant	constraint	calculation
start	start
end	end
begin_group	group_bx12q66	Identification of the questionnaire	field-list
text	DogID	Dog ID		false
integer	gcs_num	GCS number		false
integer	catlog_num	CatLog number (only if the dog has a CatLog)		false
date	date	Date of the collaring		false
time	time_start_gcs	Exact time of the collaring		false
text	name_team	Name of the interviewer		false
end_group
note	Part_1_Household_information	Part 1: Household information		false
begin_group	group_hv8wg90	Part 1: Household information
begin_group	group_nd7ea61	Group	field-list
text	name_resp	1.1.1. Name of the respondent		false
select_one cn53r53	sex_resp	1.1.2. Gender of the respondent		false
decimal	age_resp	1.1.3. Age of the respondent (in years)		false
text	phone_house	1.1.4. Phone number of the respondent		false
text	name_house_head	1.1.5. Name of the household head		false
select_one jn7rz83	sex_house_head	1.1.6. Gender of the household head		false
decimal	age_house_head	1.1.7. Age of the household head (in years)		false
select_one xz8uu19	marital_status_house_head	1.1.8. Marital status of the household head		false
begin_group	group_ak0gm11	Household adress
note	_1_1_9_Household_adress	1.1.9. Household adress		false
select_one rz52d79	District	District		false
select_one dm7hf72	Study_area	Study area		false
text	Subcounty_Division	Subcounty/Division		false
text	Parish	Parish		false
text	Village	Village		false
end_group
end_group
begin_group	group_mx4sx21	Group	field-list
select_multiple mo7kc34	age_category_resp	If the age is unknown, which age category does the respondant belong?		false	${age_resp} = ''
select_multiple rq5du00	age_category_head_house	If the age is unknown, which age category does the house head belong?		false	${age_house_head} = ''
text	spec_marital	Specify the marital status of the household head		false	${marital_status_house_head} = 'other'
end_group
begin_group	group_ha5hm41	GPS Coordinates of the house	field-list
note	_1_1_10_GPS_coordinates_of_the_house	1.1.10. GPS coordinates of the house		false
geopoint	gps_coordinates	GPS coordinates		false
text	gps_house_latitude	X:		false
text	gps_house_longitude	Y:		false
end_group
begin_group	group_fo7hu37	Socioeconomic information	field-list
integer	num_people_house	1.2.1. How many people live in your household?		false
text	ethnie	1.2.2. Which tribe do you belong to?		false
select_one nl25g29	religion	1.2.3. What is your religion?		false
select_one ta6ri62	school_level	1.2.4. Highest education level attained by the respondent		false
select_multiple jn0lq55	job_head_house	1.2.5. What is the main source of income for the household? (tick up to three boxes)		false
select_one fj27m41	type_neigbourhood	1.2.6. Type of neighborhood		false
select_multiple xm9tr34	possess_transportation	1.2.7. Which mean of transportation do you possess? (you can tick several boxes)		false
select_one ss5ao06	material_house	1.2.8. Which construction material are your house walls made of?		false
select_one uh8ev55	material_roof	1.2.9. Which type of roof do you have?		false
select_one ne4oo79	material_floor	1.2.10. Which type of floor do you have?		false
select_multiple xb4om22	possess	1.2.11. In your household, do you have?		false
select_multiple zp9el72	possess_item	1.2.12. Do you possess the following items?		false
select_one yx3mr09	source_water	1.2.13. What is your main source of water?		false
end_group
begin_group	group_zd5yo92	Specify	field-list
text	spec_religion	Specify the religion		false	${religion} = 'other'
text	spec_education	Specify the highest level of education		false	${school_level} = 'other'
integer	num_years_vocational	Specify the number of years in vocational training		false	${school_level} = 'vocational'
text	spec_job	Specify the main source of income		false	selected(${job_head_house}, 'other')
text	spec_transportation	Specify the mean of transportation		false	selected(${possess_transportation}, 'other')
text	spec_material_house	Specify the construction material your house walls are made of		false	${material_house} = 'other'
text	spec_material_roof	Specify the type of roof you have		false	${material_roof} = 'other'
text	spec_material_floor	Specify the type of floor you have		false	${material_floor} = 'other'
text	spec_source_water	Specify your main source of water		false	${source_water} = 'other'
end_group
begin_group	group_ea2tl37	Other animals	field-list
note	_1_2_8_How_many_anim_species_do_you_have	1.2.8. How many animals of the following species do you have?		false
integer	num_cattle	Cattle		false
integer	num_goats	Goats		false
integer	num_sheep	Sheep		false
text	num_pig	Pigs		false
integer	num_poultry	Poultry		false
integer	num_cats	Cats		false
integer	num_beehives	Bee hives		false
text	num_other_species	Other species (Please, specify)		false
end_group
begin_group	group_il7hb58	Group	field-list
integer	num_dog_house	1.3.1. How many dogs do you have in total?		false
integer	num_dog_collar	1.3.2. How many dogs will carry a collar?		false		. > 0
end_group
begin_group	group_rn1ib99	Dogs living in the house	field-list
note	_1_3_3_For_each_dog_ed_in_this_household	1.3.3. For each dog collared in this household		false	${num_dog_collar} > 1
text	id_survey_dog1	Dog 1: Dog ID		false	${num_dog_collar} >= 2
text	id_survey_dog2	Dog 2: Dog ID		false	${num_dog_collar} >= 2
text	id_survey_dog3	Dog 3: Dog ID		false	${num_dog_collar} >= 3
text	id_survey_dog4	Dog 4: Dog ID		false	${num_dog_collar} >= 4
text	id_survey_dog5	Dog 5: Dog ID		false	${num_dog_collar} >= 5
text	id_survey_dog6	Dog 6: Dog ID		false	${num_dog_collar} >= 6
text	id_survey_dog7	Dog 7: Dog ID		false	${num_dog_collar} >= 7
text	id_survey_dog8	Dog 8: Dog ID		false	${num_dog_collar} >= 8
text	id_survey_dog9	Dog 9: Dog ID		false	${num_dog_collar} >= 9
text	id_survey_dog10	Dog 10: Dog ID		false	${num_dog_collar} >= 10
end_group
begin_group	group_te6aj72	Dogs received or given away in the past year
begin_group	group_tz3dd48	Dogs received or bought
select_one ca7ip18	getdog	1.3.4. Did you receive or buy dog(s) from outside of the village during the period between February 2018 and January 2019?		false
integer	num_total_getdog	1.3.5. Number of dog(s) received or purchased during the period between February 2018 and January 2019		false	${getdog} = 'yes'
begin_repeat	group_qt7uf69	Origin of the dogs			${getdog} = 'yes'
begin_group	group_io0na51		field-list
note	origin_getdog	1.3.6. Place of origin of each dog purchased or received during the period between February 2018 and January 2019		false
integer	num_getdog	Number of dogs		false	${getdog} = 'yes'
text	district_getdog	District		false
text	village_getdog	Village		false
select_one at3rt64	age_getdog	Were the dog(s) older than 3 months when they arrived?		false
select_one mq1jr86	vacc_getdog	Were they vaccinated against rabies?		false
end_group
end_repeat
end_group
begin_group	group_ie8zb55	Dogs sold or given away
select_one fs61i80	givedog	1.3.7. Have you given away or sold dog(s) outside of the village dogs during the period between February 2018 and January 2019?		false
integer	total_num_givedog	1.3.8. Number of dogs given awy or sold during the period between February 2018 and January 2019		false	${givedog} = 'yes'
begin_repeat	group_hb88i35	Destination of the dogs			${givedog} = 'yes'
begin_group	group_tf0vg40		field-list
note	destin_givedog	1.3.9. Destination of each dogs given away or sold during the period between February 2018 and January 2019		false
integer	num_givedog	Number of dogs		false	${givedog} = 'yes'
text	district_givedog	District		false
text	village_givedog	Village		false
select_one st4ba12	age_givedog	Were the dog(s) older than 3 months when they left?		false
select_one lz9zm74	vacc_givedog	Were they vaccinated against rabies?		false
end_group
end_repeat
end_group
end_group
end_group
note	Part_2_Information_about_the_dog	Part 2: Information about the dog		false
begin_group	group_zv0cz31	Part 2: Information about the dog
begin_group	group_kq6iu78	General information	field-list
note	_2_1_General_information_about_the_dog	2.1. General information about the dog		false
text	name_dog	2.1.1. What is your dog's name?		false
select_one xk67b58	sex_dog	2.1.2. Gender of the dog		false
decimal	age	2.1.3. How old is your dog? (in months)		false
text	mm_yy_acquisition	2.1.4. Month/Year of aquisition		false
select_one ba4nn50	castration	2.1.5. Is your dog castrated or spayed?		false
select_one st91y63	breed	2.1.6. What is your dog breed's?		false
select_one hg9qb25	size_dog	2.1.7. What is the size of the dog?		false
select_one jk2ea23	bcs	2.1.8. What is the dog's body conditioning score		false
select_one jo7fk41	origin_dog	2.1.9. Where did you acquire this dog?		false
select_one jh0bi27	provide_food	2.1.10. Do you provide food to your dog?		false
end_group
begin_group	group_jl1ww16	Specify	field-list
select_one gt3ur17	castration_how	If yes, how was your dog castrated?		false	${castration} = 'yes'
select_one jr3wp01	age_category_dog	If the age of the dog is unknown, which age category does the dog belong to?		false	${age} = ''
text	spec_breed	Specify the breed		false	${breed} = 'pure_breed'
select_one am18m08	frequence_food	2.1.11. How often do you feed your dog?		false	${provide_food} = 'yes'
select_multiple ft8uw00	source_food	2.1.12. What is the main source of food for your dog		false	${provide_food} = 'yes'
text	spec_origin_dog	Specify the origin of the dog		false	${origin_dog} = 'other'
end_group
begin_group	group_kt2to87	Group	field-list
text	spec_castration_how	Specify how the dog was castrated		false	${castration_how} = 'other'
text	spec_food	Specify the food		false	selected(${source_food}, 'others')
text	spec_fequency_food	Specify the frequency		false	${frequence_food} = 'other'
end_group
begin_group	group_bp2zu42	2.2. Behaviour	field-list
note	_2_2_Behaviour	2.2. Behaviour		false
select_multiple vm5nq88	behaviour_animal	2.2.1. Describe the dog’s behavior around other animals (Tick all that apply):		false
select_multiple ck8tb13	behavior_stranger	2.2.2. How does the dog react when it is around strangers (Tick all that apply):		false
select_multiple bc9qu69	behaviour_handling	2.2.3. How does the dog react to being handled (Tick all that apply)		false
end_group
begin_group	group_lz26r39	Group	field-list
text	Specify_the_behaviou_around_other_animals	Specify the behaviour of the dog around other animals		false	selected(${behaviour_animal}, 'other')
text	Specify_the_behaviou_dog_around_strangers	Specify the behaviour of the dog around strangers		false	selected(${behavior_stranger}, 'other')
text	Specify_how_the_dog_act_to_being_handled	Specify how the dog react to being handled		false	selected(${behaviour_handling}, 'other')
end_group
begin_group	group_fc9xf05	2.3. Vaccination	field-list
note	_2_3_Vaccination	2.3. Vaccination		false
select_one ky0gz33	vacc_rabies	2.3.1. Is your dog vaccinated against rabies?		false
select_one yz7fq06	when_vacc_rabies	2.3.2. When was the dog vaccinated against rabies for the last time?		false
select_one bn3zs61	vacc_other	2.3.3. Is your dog vaccinated against other diseases		false
select_one of79s36	vacc_report	2.3.4. Is it possible to check the vaccination report? (Only tick yes if the interviewer could check the vaccination report by himself)		false
select_one bp7ef19	easy_access_vet	2.3.5. Are veterinary services easily accessible in your area?		false
decimal	distance_vet	2.3.6. Distance of the nearest veterinary service known from home (km		false
select_one wc0kx69	access_dog_vacc	2.3.7. How do you access dog vaccines?		false
end_group
begin_group	group_zl9ca39	Group	field-list
text	spec_other_vacc	Specify the vaccines your dogs received (other than rabies)		false	${vacc_other} = 'yes'
select_one so1mf61	travel_2km	If veterinary services are not easily accessible, would you travel more than 2-3 km to get free dog vaccination services?		false	${easy_access_vet} = 'no'
text	spec_access_vacc	Specify how you access dog vaccines		false	${access_dog_vacc} = 'other'
end_group
begin_group	group_sw6qt95	Reproduction (for non-sterilized females only)	field-list		${sex_dog} = 'female' and ${castration} = 'no'
note	_2_4_Reproduction	2.4. Reproduction		false
select_one at4bh87	heat	2.4.1. Is your dog currently in heat?		false
select_one ca0qp30	nursing	2.4.2. Is your dog currently breeding puppies?		false
select_one bh6jh85	num_litter_know	2.4.3. Did your dog have puppies between February 2018 and January 2019?		false
end_group
begin_group	group_wn9uw91	Group	field-list		${num_litter_know} = 'yes'
integer	num_pup_total	2.4.4. How many puppies did your dog have between February 2018 and January 2019?		false
integer	num_pup_male	2.4.5. How many males?		false
integer	num_pup_female	2.4.6. How many females?		false
integer	num_pup_vacc	2.4.7. How many were vaccinated against rabies before leaving the home?		false
integer	pup_num_kept	2.4.8. How many were kept at home?		false
integer	num_pup_friend	2.4.9. How many were given away or sold to a friend		false
integer	num_pup_neighbour	2.4.10. How many were given away or sold to a neighbour		false
integer	num_pup_lost	2.4.11. How many were lost?		false
integer	num_pup_died	2.4.12. How many died?		false
integer	num_pup_thrown_away	2.4.13. How many were thrown away?		false
end_group
begin_group	group_tw7rk57	Dog managment	field-list
note	_2_5_Dog_management	2.5. Dog management		false
select_one fm8ea05	time_confin_day	2.5.1. How many hours was the dog kept inside (confined) during the day?		false
select_one fm8ea05	time_conf_night	2.5.2. How many hours was the dog kept inside (confined) during the night?		false
select_one uw73p78	kept_day	2.5.3. Where is your dog mainly kept at day?		false
select_one sy5um16	kept_night	2.5.3. Where is your dog mainly kept at night?		false
select_one vh6oo33	escape	2.5.3. Did your dog ever escape its confinement?		false
select_multiple sb8ok43	keep_reason	2.5.4. Why do you keep this dog?		false
end_group
begin_group	group_fl55o48	Group	field-list
text	spec_time_conf_day	Specify how many hours is the dog confined by day		false	${time_confin_day} = 'other'
text	spec_time_conf_night	Specify how many hours is the dog confined by night		false	${time_conf_night} = 'other'
text	spec_kept_day	Specify where is the dog kept at day		false	${kept_day} = 'other'
text	spec_kept_night	Specify where is the dog kept at night		false	${kept_day} = 'other'
text	spec_keep_reason	Specify why you keep this dog		false	selected(${keep_reason}, 'other')
end_group
begin_group	group_bi1pw97	Transportation
begin_group	group_zf6yr42	Group	field-list
note	_2_6_Transportation	2.6. Transportation		false
select_one pp6oe72	movement	2.6.1. Do you transport your dog with you?		false
end_group
text	spec_transport	Specify the transportation		false	${movement} = 'other'
begin_repeat	group_ye7sc51	For each destination			${movement} = 'outside'
begin_group	group_yl07c89	General	field-list
note	_2_6_2_If_the_owner_for_each_destination	2.6.2. If the owner transports his dog outside of the village, fill out the following questions for each destination		false
text	subcounty_mov	Subcounty		false
text	parish_mov	Parish		false
text	village_mov	Village		false
text	reason_mov	Reason		false
text	mean_transp_mov	Mean of transportation		false
integer	freq_mov	Number of times per year		false
text	duration_travel_mov	Duration of the travel		false
select_one zd6ed04	freeroam_mov	Do the dog have free access to the streets?		false
end_group
end_repeat
end_group
end_group
note	Part_3_Dog_population_and_wildlife	Part 3: Dog population and wildlife		false
begin_group	group_qi4rd89	Part 3: Dog population and wildlife
select_one pb9en61	ownerless_village	3.1. Do you think that there are ownerless dogs in the village?		false
begin_group	group_dw6zw14		field-list		${ownerless_village} = 'yes'
text	recognize_ownerless	3.2. How do you recognize an ownerless dog?		false
select_one sx2jb68	bcs_ownerless	3.3. What is usually the body score conditioning of an ownerless dog? Show the Body Score Conditioning sheet to the interviewee		false
integer	num_owned_dogs	How many owned dogs live in the village?		false
integer	num_ownerless_dog	How many ownerless dogs live in the village?		false
end_group
select_one uu3yq84	gather	3.5. Do the dogs tend to gather in specific places inside or outside the village?		false
select_multiple yj2rx28	gather_place	3.6. Which place?		false	${gather} = 'yes'
text	spec_gather_place	Specify the place		false	selected(${gather_place}, 'other')
begin_group	group_qi9ce79		field-list
select_one jf5wf61	wildlife_house	3.7. Do you sometimes observe wildlife around your house?		false
text	wildlife_house_specie	3.8. Which species		false
end_group
end_group
note	Part_4_Practices_an_s_to_health_services	Part 4: Practices and access to health services		false
begin_group	group_nd9nt19	Group	field-list
select_one ek3hm63	dog_sick	4.1. What do you do when your dog is sick?		false
select_one eu1xg97	bitten	4.2. Have you or a family member ever been bitten by a dog?		false
end_group
select_one sv6pb76	person_bitten	4.3. What would you do you if a person from the household is bitten by a dog?		false	${bitten} = 'no'
begin_group	group_wy4lr80	Group	field-list		${bitten} = 'yes'
select_multiple mg0em20	who_bite	4.4. Who has been bitten by the dog?		false
select_multiple of6mv95	where_bite	4.5. Which body parts have been affected by the bites?		false
select_one hr6oi80	size_dog_bite	4.6. Size of the dog which bite		false
select_one zq0xs48	severity_bite	4.7. How severe was the bite?		false
select_multiple ne47t17	seek_help_bite	4.8. Did you seek some help?		false
select_one lm2bd71	belong_dog_bite	4.9. To whom did the biting dog belong?		false
select_one cr1ou03	fate_dog_bite	4.10. What happened to the dog?		false
end_group
begin_group	group_zr0ou63	Group	field-list
text	spec_sick	Specify what you do when your dog is sick		false	${dog_sick} = 'other'
text	spec_bitten	Specify what you do when a person gets bitten by a dog		false	${person_bitten} = 'other'
text	spec_where_bite	Specify which body part have been affected by the bites		false	selected(${where_bite}, 'other')
text	spec_severity_bite	Specify how severe was the bite		false	${severity_bite} = 'other'
text	spec_seek_help_bite	Specify where you seek for help		false	selected(${seek_help_bite}, 'other')
text	spec_belong_bite	Specify to whom did the dog belong		false	${belong_dog_bite} = 'other'
text	spec_fate_bite	Specify what happened to the dog		false	${fate_dog_bite} = 'other'
end_group
note	Part_5_For_the_interviewer	Part 5: For the interviewer		false
begin_group	group_wp4nu75	Part 5: For the interviewer
select_one gv3tg86	otherdog_survey	5.1. Did you observe other dogs around the house during the interview? (Which do not belong to the interviewee)?		false
begin_group	group_tn0rp30		field-list		${otherdog_survey} = 'yes'
integer	num_otherdog_survey	a. How many dogs?		false	${otherdog_survey} = 'yes'
text	num_gcs_otherdog	b. GCS number(s) if readable		false
select_one db7ob10	otherdog_owner	c. Can they enter in contact with the owner’s dog(s)?		false	${otherdog_survey} = 'yes'
end_group
select_one eo3pb61	wildlife_survey	5.2. Did you observe wildlife around the house during the interview?		false
text	species_wildlife_survey	a. Which species?		false	${wildlife_survey} = 'yes'
text	comments	5.3. Interviewer comments		false
end_group
calculate	__version__						'vViUPxuSwxDbgcZhd9K4ds'

## Sheet: choices
list_name	name	label	order
cn53r53	male	Male
cn53r53	female	Female
jn7rz83	male	Male
jn7rz83	female	Female
xz8uu19	married_mono	Married (monogamous)
xz8uu19	married_poly	Married (polygamous)
xz8uu19	single	Single / unmarried
xz8uu19	separated	Divorced / separated
xz8uu19	widow	Widow / widover
xz8uu19	other	Other
rz52d79	soroti	Soroti
rz52d79	masaka	Masaka
rz52d79	fort_portal	Fort Portal
rz52d79	kyegegwa	Kyegegwa
rz52d79	arua	Arua
dm7hf72	high_density	High density area
dm7hf72	low_density_1	Low density area 1
dm7hf72	low_density_2	Low density area 2
mo7kc34	under_5	Under 5 years
mo7kc34	5_15	5-15 years	1
mo7kc34	15_25	15-25 years	2
mo7kc34	25_50	25-50 years	3
mo7kc34	more_50	More than 50 years	4
mo7kc34	do_not_want	Do not want to answer the question	5
rq5du00	under_5	Under 5 years
rq5du00	5_15	5-15 years	1
rq5du00	15_25	15-25 years	2
rq5du00	25_50	25-50 years	3
rq5du00	more_50	More than 50 years	4
rq5du00	do_not_want	Do not want to answer the question	5
nl25g29	catholic	Catholic
nl25g29	protestant	Protestant	1
nl25g29	muslim	Muslim	2
nl25g29	born_again	Born again	3
nl25g29	buddhist	Buddhist	4
nl25g29	sda	SDA	5
nl25g29	pagan	Pagan	6
nl25g29	other	Other	7
ta6ri62	illiteracy	Never went to school
ta6ri62	p1_p4	Primary education (P1-P4)	1
ta6ri62	p5_p7	Primary education (P5-P7)	2
ta6ri62	secondary	Secondary school (S1-S4)	3
ta6ri62	highschool	High school (S5-S6)	4
ta6ri62	university_und	University degree (undergraduate)	5
ta6ri62	university_pos	University degree (postgraduate)	6
ta6ri62	vocational	Vocational training	7
ta6ri62	adult_literacy	Adult literacy	8
ta6ri62	other	Other	9
jn0lq55	none	None
jn0lq55	crop_farming	Crop farming	1
jn0lq55	livestock_keep	Livestock keeping	2
jn0lq55	employee	Salaried employment	3
jn0lq55	laboring	Casual laboring	4
jn0lq55	boda_boda	Boda boda	5
jn0lq55	charcoal_burni	Charcoal burning	6
jn0lq55	poultry_keepin	Poultry keeping	7
jn0lq55	bee_keeping	Bee keeping	8
jn0lq55	trade	Trade	9
jn0lq55	other	Other	10
fj27m41	rural	Rural
fj27m41	peri_urban	Peri-urban
fj27m41	urban	Urban
xm9tr34	bike	Bicycle
xm9tr34	moto	Motorcycle
xm9tr34	car	Car
xm9tr34	truck	Truck
xm9tr34	none	None
xm9tr34	other	Other
ss5ao06	concrete	Block/brick (concrete)
ss5ao06	mud	Block (mud)
ss5ao06	wood	Wood
ss5ao06	mud_wood	Mud and wood
ss5ao06	other	Other
uh8ev55	iron_sheet	Iron sheets (Mabati)
uh8ev55	grass_thatch	Grass Thatch
uh8ev55	tiles	Tiles
uh8ev55	other	Other
ne4oo79	soil	Soil
ne4oo79	cement	Cement
ne4oo79	ceramic_floor	Ceramic floor (tiles)
ne4oo79	other	Other
xb4om22	electricity	Electricity
xb4om22	bathroom	Bathroom
xb4om22	toilets	Toilets
xb4om22	latrines	Pit latrines
xb4om22	non	None of them
zp9el72	cooker	Gas/electricity cooker
zp9el72	fridge	Fridge
zp9el72	radio	Radio
zp9el72	television	Television
zp9el72	microwave	Microwave
zp9el72	flat_iron	Flat Iron
zp9el72	smartphone	Smartphone
zp9el72	basic_phone	Basic mobile phone
yx3mr09	rain_water	Rain water
yx3mr09	tape_water	Tape water
yx3mr09	bore_hole	Water from bore hole
yx3mr09	nation_supply	Water from national water supplies (NWSC)
yx3mr09	other	Other
ca7ip18	yes	Yes
ca7ip18	no	No
ca7ip18	donotknow	Do not remember
at3rt64	yes	Yes
at3rt64	no	No
at3rt64	donotknow	Don't know
mq1jr86	yes	Yes
mq1jr86	no	No
mq1jr86	donotknow	Don't know
fs61i80	yes	Yes
fs61i80	no	No
fs61i80	donotknow	Do not remember
st4ba12	yes	Yes
st4ba12	no	No
st4ba12	donotknow	Do not know
lz9zm74	yes	Yes
lz9zm74	no	No
lz9zm74	donotknow	Do not know
xk67b58	male	Male
xk67b58	female	Female
xk67b58	donotknow	Do not know
ba4nn50	yes	Yes
ba4nn50	no	No
ba4nn50	donotknow	Do not know
st91y63	pure_breed	Pure breed
st91y63	mixed_breed	Mixed breed
hg9qb25	small	Small
hg9qb25	medium	Medium
hg9qb25	large	Large
jk2ea23	1	1
jk2ea23	2	2
jk2ea23	3	3
jk2ea23	4	4
jk2ea23	5	5
jo7fk41	born_home	Born at home
jo7fk41	stray	Found as stray	1
jo7fk41	neighbour	Neighbour	2
jo7fk41	friend_inside	Friend/relative living in the same village	3
jo7fk41	friend_outside	Friend/relative living in another village	4
jo7fk41	breeder_inside	Bought from a breeder from the same village	5
jo7fk41	breeder_outsid	Bought from a breeder from another village
jo7fk41	other	Other
jh0bi27	yes	Yes
jh0bi27	no	No
gt3ur17	vet_clinic	At a vet clinic
gt3ur17	steril_campaig	During a sterilization campaign
gt3ur17	already_castr	The dog was already castrated when the owner adopted him
gt3ur17	other	Other
gt3ur17	donotknow	Do not know
jr3wp01	puppy	Puppy (0-6 months)
jr3wp01	adult	Adult (6 months - 5 years)
jr3wp01	senior	Senior (more than 5 years)
am18m08	3_per_day	Three times per day
am18m08	2_per_day	Twice a day	1
am18m08	1_per_day	Once a day	2
am18m08	several_week	Several times per week	3
am18m08	several_month	Several times per month	4
am18m08	other	Other	5
am18m08	donotknow	Do not know	6
ft8uw00	petfood	Pet food
ft8uw00	leftovers	Kitchen leftovers
ft8uw00	prepare_for_do	Food prepared for the dog
ft8uw00	others	Other
ft8uw00	donotknow	Do not know
vm5nq88	never_around	Never been around other animals
vm5nq88	friendly	Friendly/playful /gentle
vm5nq88	agressive_live	Aggressive with all livestock
vm5nq88	killed_animal	Has killed an animal
vm5nq88	chase_fun	Chases for fun
vm5nq88	chase_harm	Chases to harm
vm5nq88	other	Other
ck8tb13	afraid_go	Acts frightened and go away
ck8tb13	afraid_bark	Acts frightened and growls, barks, or bites
ck8tb13	relaxed	Relaxed and indifferent
ck8tb13	friendly	Friendly, playful and gentle
ck8tb13	other	Other
bc9qu69	resistance	Offers strong resistance
bc9qu69	frigthened	Acts frightened
bc9qu69	calm	Acts calm and accepting
bc9qu69	bark	Growls, barks, or bites
bc9qu69	lies_down	Lies down
bc9qu69	other	Other
ky0gz33	yes	Yes
ky0gz33	no	No
ky0gz33	donotknow	Do not know
yz7fq06	less_one	Less than one year ago
yz7fq06	more_one	More than one year ago	1
yz7fq06	more_two	More than two years ago	2
yz7fq06	never	Has never been vaccinated	3
yz7fq06	donotknow	Don't know	4
bn3zs61	yes	Yes
bn3zs61	no	No
bn3zs61	donotknow	Don't know
of79s36	yes	Yes
of79s36	no	No
bp7ef19	yes	Yes
bp7ef19	no	No
bp7ef19	donotknow	Don't know
wc0kx69	vet_office	Vet office
wc0kx69	drug_shop	Drug shop
wc0kx69	ngo	NGO
wc0kx69	gov_interventi	Government interventions
wc0kx69	do_not_access	I do not access vaccines
wc0kx69	other	Other
so1mf61	yes	Yes
so1mf61	no	No
so1mf61	donotknow	Don't know
at4bh87	yes	Yes
at4bh87	no	No
at4bh87	donotknow	Do not know
ca0qp30	yes	Yes
ca0qp30	no	No
ca0qp30	donotknow	I do not know
bh6jh85	yes	Yes
bh6jh85	no	No
bh6jh85	donotknow	Do not know
fm8ea05	never	None
fm8ea05	less_one	Less than an hour
fm8ea05	more_one	More than an hour
fm8ea05	always	All day
fm8ea05	other	Other
uw73p78	roam	Free to roam
uw73p78	fenced_yard	Unchained in a fenced yard
uw73p78	confined	Confined to kennel/or enclosure
uw73p78	chained_outsid	Outside on chain
uw73p78	other	Other
sy5um16	roam	Free to roam
sy5um16	fenced_yard	Unchained in a fenced yard
sy5um16	confined	Confined to kennel/or enclosure
sy5um16	chained_outsid	Outside on chain
sy5um16	other	Other
vh6oo33	yes	Yes
vh6oo33	no	No
vh6oo33	donotknow	Do not know
sb8ok43	guardian	Guardian
sb8ok43	companion	Companion
sb8ok43	herding	Shepherd/herding
sb8ok43	hunting	Hunting
sb8ok43	breed_sell	Breeding and selling
sb8ok43	other	Other
pp6oe72	village	Yes, but only inside the village
pp6oe72	outside	Yes, also outside of the village
pp6oe72	no	No
pp6oe72	other	Other
zd6ed04	yes	Yes
zd6ed04	no	No
pb9en61	yes	Yes
pb9en61	no	No
pb9en61	donotkknow	Do not know
sx2jb68	1	1
sx2jb68	2	2
sx2jb68	3	3
sx2jb68	4	4
sx2jb68	5	5
uu3yq84	yes	Yes
uu3yq84	no	No
uu3yq84	donotknow	Do not know
yj2rx28	market	Market
yj2rx28	hospital	Hospital	1
yj2rx28	slaughterhouse	Slaughterhouse	2
yj2rx28	restaurant	Restaurant	3
yj2rx28	open_field	Open field	4
yj2rx28	other	Other	5
jf5wf61	yes	Yes
jf5wf61	no	No
ek3hm63	own_treat	Own treatment using local medicines
ek3hm63	vet_clinic	Take to vet clinic for treatment
ek3hm63	vet_home	Call a vet at home
ek3hm63	buy_drugs	Buy drug and administer myself
ek3hm63	nothing	Nothing
ek3hm63	other	Other
eu1xg97	yes	Yes
eu1xg97	no	No
sv6pb76	med_center	Take to medical center
sv6pb76	vet_officer	Take to the vet officer
sv6pb76	nothing	Nothing
sv6pb76	own_treat	Own treatment
sv6pb76	buy_drug	Buy drug and administer to the person myself
sv6pb76	other	Other
mg0em20	myself	Myself
mg0em20	child	My child
mg0em20	wife	My wife
mg0em20	husband	My husband
mg0em20	someone_else	Someone else from the household
of6mv95	head	Head
of6mv95	trunk	Trunk
of6mv95	arms_hands	Arms / hands
of6mv95	legs_feet	Legs / feet
of6mv95	other	Other
hr6oi80	small	Small
hr6oi80	medium	Medium
hr6oi80	large	Large
zq0xs48	very_severe	Very severe, multiple locations
zq0xs48	small_wound	Skin broken, but small wound
zq0xs48	scratch	More scratch than bite
zq0xs48	other	Other
ne47t17	no	No
ne47t17	health_center	Yes, at a health center
ne47t17	pharmacy	Yes, at a pharmacy
ne47t17	traditional_he	Traditional healer
ne47t17	other	Other
lm2bd71	own	Own dog
lm2bd71	neighbourhood	Known dog from the neighbourhood
lm2bd71	unknown	Unknown dog
lm2bd71	feral	Feral dog
lm2bd71	other	Other
cr1ou03	escaped	Escaped
cr1ou03	killed	Killed
cr1ou03	lab_test	Lab tested against rabies
cr1ou03	still_alive	Still alive and present
cr1ou03	other	Other
gv3tg86	yes	Yes
gv3tg86	no	No
db7ob10	yes	Yes
db7ob10	no	No
db7ob10	donotknow	Do not know
eo3pb61	yes	Yes
eo3pb61	no	No

## Sheet: settings
version
vViUPxuSwxDbgcZhd9K4ds
